# Supplementary material for: The Implication of Early Chromatin Changes in X Chromosome Inactivation
Source: Cell. 2019 Jan 10;176(1-2):182–197.e23. doi: 10.1016/j.cell.2018.11.041 (PMC6333919; doi:10.1016/j.cell.2018.11.041)
Supplement: Table S1. List of Differentially Expressed Genes and GO Term Enrichment Analysis, Related to Figures 3 and S3 [file mmc1.xlsx]

## Sheet: UP
Table S1. List of differentially expressed genes and GO term enrichment analysis. Related to Figure 3 and Figure S3. A. List of genes upregulated Hdac3-/- 0h samples detected using EdgeR. Pval<0.05, Log2FC>1
genes	logFC	adj.P.Val	AveExpr	line	chr	start	end	score	strand
Gm16063	7.16465	0.00376398	-1.09337	WT_Mutant	chr5	119625941	119634462	0	+
Gip	5.1211	0.00950541	-2.09321	WT_Mutant	chr11	96024544	96030828	0	+
Etv4	4.92612	0.000952202	2.63291	WT_Mutant	chr11	101769747	101785310	0	-
Gm3143	4.58644	0.00335193	1.71934	WT_Mutant	chr3	34699639	34716662	0	-
Ccnd2	4.46055	0.00462336	3.09325	WT_Mutant	chr6	127125708	127151048	0	-
Cfap161	4.34046	0.0293116	-1.7343	WT_Mutant	chr7	83775616	83794839	0	-
Brdt	4.28908	0.000980398	2.32958	WT_Mutant	chr5	107331193	107387058	0	+
Lmod1	4.25562	0.0100921	-0.599346	WT_Mutant	chr1	135324812	135368065	0	+
AW549542	4.09485	0.0117531	-0.241735	WT_Mutant	chr5	119570128	119580358	0	-
Ifi27	3.9289	0.046289	-1.87253	WT_Mutant	chr12	103434188	103440245	0	+
Tmem132d	3.90274	0.0333166	-0.278327	WT_Mutant	chr5	127783490	128433077	0	-
Wnt8a	3.85583	0.0347667	-1.93264	WT_Mutant	chr18	34542327	34548061	0	+
Gm6880	3.83421	0.0310569	-2.73351	WT_Mutant	chrX	74480286	74481399	0	-
3830403N18Rik	3.6728	0.0230174	-0.613896	WT_Mutant	chrX	56136571	56153496	0	+
Scml2	3.48748	0.0093783	5.3015	WT_Mutant	chrX	161162749	161258213	0	+
Esx1	3.40109	0.0011561	3.67307	WT_Mutant	chrX	137115396	137120326	0	-
Ccdc172	3.37808	0.0167113	-0.385208	WT_Mutant	chr19	58512001	58553085	0	+
Efhc2	3.30956	0.000506942	5.07177	WT_Mutant	chrX	17132048	17319368	0	-
Loxl3	3.25154	0.0295949	-0.090305	WT_Mutant	chr6	83034223	83052564	0	+
Tnfrsf13c	3.14479	0.0359901	0.0931499	WT_Mutant	chr15	82221743	82224336	0	-
Pou2f3	3.13506	0.00424186	3.07412	WT_Mutant	chr9	43123938	43205755	0	-
Zan	3.13271	0.00981975	3.22469	WT_Mutant	chr5	137378636	137477064	0	-
Piwil2	3.06648	0.000952202	3.97292	WT_Mutant	chr14	70372479	70429094	0	-
Dazl	3.05234	0.000575192	7.50681	WT_Mutant	chr17	50279392	50293620	0	-
Sycp1	3.01745	0.00304494	3.94595	WT_Mutant	chr3	102818498	102936100	0	-
Sycp3	2.96438	0.00885	0.591177	WT_Mutant	chr10	88459586	88473236	0	+
Tbx3os2	2.95415	0.00869381	2.08969	WT_Mutant	chr5	119685087	119691218	0	-
Col9a2	2.9444	0.000877016	4.3443	WT_Mutant	chr4	121039565	121055325	0	+
Chrnb4	2.76484	0.0201666	1.37359	WT_Mutant	chr9	55028155	55048544	0	-
Mageb4	2.75903	0.00243211	3.13431	WT_Mutant	chrX	86250255	86256219	0	-
Pdgfrb	2.74982	0.00222034	3.12338	WT_Mutant	chr18	61045149	61085067	0	+
Megf11	2.72678	0.00401845	2.86558	WT_Mutant	chr9	64385625	64709205	0	+
Wdr95	2.68168	0.0126982	0.488731	WT_Mutant	chr5	149528678	149611894	0	+
Actn3	2.67898	0.00776682	1.11027	WT_Mutant	chr19	4861215	4877909	0	-
Clgn	2.65014	0.0110881	1.8154	WT_Mutant	chr8	83389841	83428552	0	+
Fthl17e	2.6322	0.019899	1.14351	WT_Mutant	chrX	9033485	9034333	0	+
Cidea	2.60817	0.00547284	1.58457	WT_Mutant	chr18	67343563	67367794	0	+
Sycp2	2.57332	0.0211409	0.487186	WT_Mutant	chr2	178345295	178407658	0	-
Atp1b2	2.56466	0.00134735	4.45003	WT_Mutant	chr11	69599749	69605960	0	-
D030068K23Rik	2.52487	0.0228862	0.297004	WT_Mutant	chr8	109075221	109253639	0	+
Taf7l	2.5059	0.00685031	1.8449	WT_Mutant	chrX	134460115	134476490	0	-
Hoxa3	2.47371	0.0393873	0.506007	WT_Mutant	chr6	52169061	52213067	0	-
Cnga3	2.41306	0.018897	0.411418	WT_Mutant	chr1	37218277	37263384	0	+
Spns3	2.39161	0.0482513	-0.698394	WT_Mutant	chr11	72498155	72550246	0	-
Hspb7	2.37621	0.0374158	0.255991	WT_Mutant	chr4	141420778	141425310	0	+
Cd80	2.34491	0.00447752	2.52583	WT_Mutant	chr16	38458932	38486932	0	+
Gtsf1	2.33914	0.0359901	0.166586	WT_Mutant	chr15	103402458	103430427	0	-
Cd74	2.32767	0.00335193	2.9522	WT_Mutant	chr18	60803848	60812652	0	+
Sbsn	2.3218	0.0447747	2.11333	WT_Mutant	chr7	30751470	30756134	0	+
Reps2	2.28254	0.0211928	1.49052	WT_Mutant	chrX	162411951	162643658	0	-
Capn11	2.27887	0.0132684	1.26098	WT_Mutant	chr17	45630203	45659309	0	-
Mfap4	2.24537	0.00623379	1.66266	WT_Mutant	chr11	61485430	61488705	0	+
Tlx2	2.23465	0.0152014	0.902574	WT_Mutant	chr6	83068324	83070225	0	-
Trim52	2.2243	0.0142854	1.54024	WT_Mutant	chr14	106106197	106135862	0	+
Fxyd5	2.22161	0.0398435	1.75895	WT_Mutant	chr7	31032722	31042331	0	-
Tns4	2.20657	0.0478436	1.19903	WT_Mutant	chr11	99065677	99089306	0	-
Usp26	2.20287	0.00689522	6.2061	WT_Mutant	chrX	51753958	51801233	0	-
Nxf2	2.18927	0.038211	1.22352	WT_Mutant	chrX	134944525	134964754	0	-
1110002J07Rik	2.18904	0.00238041	3.43083	WT_Mutant	chr10	66912189	66920384	0	-
Arl4d	2.17392	0.00497161	2.45613	WT_Mutant	chr11	101665540	101667832	0	+
Mroh6	2.1636	0.0453256	-0.252973	WT_Mutant	chr15	75882933	75888723	0	-
Sh3bp5	2.15868	0.00735886	1.72737	WT_Mutant	chr14	31372613	31436100	0	-
Lrrc75a	2.13716	0.00518173	2.42463	WT_Mutant	chr11	62604883	62648523	0	-
Arhgap20	2.12588	0.00226786	4.31004	WT_Mutant	chr9	51765351	51853059	0	+
Katnal2	2.1193	0.0401984	0.20024	WT_Mutant	chr18	76993199	77047296	0	-
Tsx	2.09736	0.00732995	2.23022	WT_Mutant	chrX	103414466	103424587	0	+
Adad2	2.09089	0.0115997	1.29634	WT_Mutant	chr8	119612746	119616926	0	+
S100a1	2.07615	0.0223382	2.56428	WT_Mutant	chr3	90511033	90514330	0	-
Ttll6	2.05779	0.00335193	2.77726	WT_Mutant	chr11	96133785	96165452	0	+
Tex19.2	2.05635	0.00439677	2.63651	WT_Mutant	chr11	121116214	121118677	0	-
Otog	2.04259	0.0228104	1.78044	WT_Mutant	chr7	46240986	46311434	0	+
Lrrk2	2.01061	0.022964	3.18547	WT_Mutant	chr15	91673223	91816124	0	+
Neb	2.00831	0.00157063	4.40858	WT_Mutant	chr2	52136646	52338798	0	-
Fggy	2.00343	0.0354536	0.711797	WT_Mutant	chr4	95557506	95926939	0	+
1700019A02Rik	1.99398	0.0107849	1.93027	WT_Mutant	chr1	53158576	53187617	0	-
Ccdc152	1.96909	0.0384615	0.421514	WT_Mutant	chr15	3280626	3303526	0	-
Smc1b	1.95786	0.00706775	3.56367	WT_Mutant	chr15	85064688	85131957	0	-
Sp9	1.93314	0.031458	2.0694	WT_Mutant	chr2	73271925	73275771	0	+
Gm38509	1.91305	0.0122451	1.73737	WT_Mutant	chr3	34772074	34782346	0	+
Pygm	1.91131	0.0147645	1.76537	WT_Mutant	chr19	6384407	6398464	0	+
Stag3	1.89685	0.00250877	4.11944	WT_Mutant	chr5	138280508	138312393	0	+
Matn1	1.8925	0.0216914	2.32196	WT_Mutant	chr4	130944384	130955476	0	+
C430049B03Rik	1.89117	0.0258459	1.86517	WT_Mutant	chrX	53053111	53057190	0	-
Gpc4	1.88995	0.000877016	6.30703	WT_Mutant	chrX	52053017	52164923	0	-
Pramel1	1.86941	0.0398951	1.64587	WT_Mutant	chr4	143394440	143399819	0	+
Rbm44	1.84869	0.00572984	2.84934	WT_Mutant	chr1	91145102	91170795	0	+
Mst1	1.84775	0.0180206	1.29454	WT_Mutant	chr9	108080435	108085027	0	+
Nfe2	1.84726	0.0133371	2.11002	WT_Mutant	chr15	103248211	103258403	0	-
Hal	1.82566	0.0227733	1.0455	WT_Mutant	chr10	93488767	93516761	0	+
Tnfsf12	1.82018	0.0344368	2.14472	WT_Mutant	chr11	69686239	69696098	0	-
Sema4a	1.81313	0.04896	1.75093	WT_Mutant	chr3	88435961	88461182	0	-
Rhox13	1.81029	0.0351661	0.772473	WT_Mutant	chrX	38120839	38129966	0	+
Cass4	1.80408	0.0414988	2.46953	WT_Mutant	chr2	172393793	172433757	0	+
Rarg	1.79221	0.00159052	5.84054	WT_Mutant	chr15	102234937	102257522	0	-
Greb1	1.78951	0.0473201	3.5828	WT_Mutant	chr12	16670614	16800886	0	-
Mum1l1	1.78747	0.0295057	1.49411	WT_Mutant	chrX	139210043	139238335	0	+
Prss42	1.76527	0.00518103	3.21259	WT_Mutant	chr9	110798184	110803744	0	+
Gramd3	1.76422	0.0293538	0.79926	WT_Mutant	chr18	56432131	56503792	0	+
Robo4	1.7631	0.0216057	1.27421	WT_Mutant	chr9	37401896	37414023	0	+
Ano1	1.73795	0.0067102	4.0414	WT_Mutant	chr7	144588548	144738592	0	-
Gmfg	1.73587	0.00994488	2.45723	WT_Mutant	chr7	28437446	28446895	0	+
Myom3	1.73497	0.0295806	1.92253	WT_Mutant	chr4	135759714	135815567	0	+
Gm364	1.73207	0.00988787	3.2102	WT_Mutant	chrX	57409148	57488771	0	+
Kank4os	1.73155	0.0334102	1.5489	WT_Mutant	chr4	98793767	98799037	0	+
Ccdc63	1.72779	0.0328907	1.23462	WT_Mutant	chr5	122108051	122138062	0	-
Rhox2a	1.72539	0.0386149	0.582045	WT_Mutant	chrX	37244991	37249690	0	+
Col6a1	1.71957	0.0411137	1.42825	WT_Mutant	chr10	76708791	76726044	0	-
Acpp	1.71825	0.0313448	0.917483	WT_Mutant	chr9	104288239	104337722	0	-
Ppp1r14d	1.71034	0.0295057	1.87045	WT_Mutant	chr2	119218118	119229865	0	-
St8sia2	1.7089	0.027546	1.67422	WT_Mutant	chr7	73939119	74013682	0	-
Stk31	1.70627	0.00238041	3.77932	WT_Mutant	chr6	49395603	49469502	0	+
Notch3	1.69276	0.00377776	6.02377	WT_Mutant	chr17	32120892	32166852	0	-
Cdx1	1.68512	0.00572984	7.28704	WT_Mutant	chr18	61018861	61036199	0	-
Bgn	1.67775	0.0380345	1.51897	WT_Mutant	chrX	73483600	73495936	0	+
Npl	1.66962	0.00267146	3.97419	WT_Mutant	chr1	153503015	153549714	0	-
Ankrd45	1.66895	0.00547284	6.1079	WT_Mutant	chr1	161142711	161170507	0	+
Pbx1	1.65894	0.0114988	3.64862	WT_Mutant	chr1	168119363	168432169	0	-
Myo1f	1.65793	0.0134009	2.46899	WT_Mutant	chr17	33555706	33607764	0	+
Rec114	1.65619	0.00944964	2.30205	WT_Mutant	chr9	58652855	58741559	0	-
Tex15	1.65354	0.000877016	5.96892	WT_Mutant	chr8	33570543	33585585	0	+
Gca	1.64291	0.00189255	4.72028	WT_Mutant	chr2	62664326	62694109	0	+
Rhox5	1.64079	0.000575192	7.86173	WT_Mutant	chrX	37754607	37808878	0	+
Trim44	1.62977	0.000877016	5.81409	WT_Mutant	chr2	102300118	102400900	0	-
Xlr	1.62429	0.0108038	2.34894	WT_Mutant	chrX	53777117	53797706	0	-
Slc25a45	1.62077	0.0262798	1.39428	WT_Mutant	chr19	5878465	5885768	0	+
Cox7a1	1.61831	0.0426453	1.75368	WT_Mutant	chr7	30184170	30186030	0	+
9030617O03Rik	1.61777	0.0144886	2.13621	WT_Mutant	chr12	100779122	100872610	0	+
Ptprv	1.59501	0.00327496	4.07546	WT_Mutant	chr1	135108497	135132575	0	-
Ceacam20	1.59364	0.0241805	2.12634	WT_Mutant	chr7	19965411	19991111	0	+
Lrmp	1.58451	0.0084283	2.58598	WT_Mutant	chr6	145115635	145174928	0	+
Cryab	1.58196	0.0351368	1.39134	WT_Mutant	chr9	50751324	50756635	0	+
Gm15698	1.58138	0.00226786	5.93301	WT_Mutant	chr11	88964665	88966917	0	-
Cldn19	1.57674	0.0305248	2.08408	WT_Mutant	chr4	119255440	119262438	0	+
Car8	1.57481	0.0207127	1.98147	WT_Mutant	chr4	8141492	8239041	0	-
Srr	1.56928	0.00833906	2.77974	WT_Mutant	chr11	74906358	74925798	0	-
Acacb	1.56549	0.000952202	6.96595	WT_Mutant	chr5	114165517	114250758	0	+
Nkx1-2	1.56535	0.0120621	4.16454	WT_Mutant	chr7	132596238	132599637	0	-
Ptpn7	1.55807	0.00643199	2.93804	WT_Mutant	chr1	135132724	135145320	0	+
Tmem173	1.55685	0.0343361	1.82478	WT_Mutant	chr18	35733677	35740554	0	-
Itga5	1.55377	0.00450657	5.30047	WT_Mutant	chr15	103344285	103366791	0	-
A830010M20Rik	1.5162	0.0157703	2.64901	WT_Mutant	chr5	107497744	107512556	0	+
Ctsf	1.51443	0.00547284	3.24405	WT_Mutant	chr19	4855128	4860912	0	+
Kif1a	1.50733	0.00610779	4.02594	WT_Mutant	chr1	93015454	93101874	0	-
Dapk1	1.50704	0.00194282	4.86686	WT_Mutant	chr13	60601946	60763191	0	+
Sgol2b	1.50592	0.00610779	3.59656	WT_Mutant	chr8	63924693	63952170	0	-
Cryge	1.49603	0.0420555	1.13816	WT_Mutant	chr1	65048556	65051163	0	-
Hmox1	1.49524	0.00611911	6.998	WT_Mutant	chr8	75093617	75100593	0	+
Tmem191c	1.49009	0.0390653	3.68224	WT_Mutant	chr16	17276299	17278661	0	+
Ece1	1.48477	0.011726	3.07158	WT_Mutant	chr4	137862236	137965229	0	+
Fam212b	1.47609	0.0453823	1.18793	WT_Mutant	chr3	105704598	105720842	0	+
Tbc1d32	1.4755	0.0338903	2.59995	WT_Mutant	chr10	56014293	56228689	0	-
Fbp2	1.47532	0.0450823	1.7996	WT_Mutant	chr13	62836884	62858370	0	-
Car13	1.46775	0.00832879	3.15942	WT_Mutant	chr3	14641726	14663002	0	+
1700003M07Rik	1.46774	0.0159747	2.01993	WT_Mutant	chr4	129960373	129965138	0	+
Fbxl20	1.46527	0.00318059	3.86835	WT_Mutant	chr11	98082553	98149616	0	-
Zkscan2	1.46197	0.0326951	1.27662	WT_Mutant	chr7	123478638	123500449	0	-
Zbtb7c	1.46079	0.0221561	2.46583	WT_Mutant	chr18	75820177	76148564	0	+
Tex14	1.44821	0.0184515	3.81987	WT_Mutant	chr11	87405064	87555823	0	+
BC026585	1.44664	0.0323608	1.42623	WT_Mutant	chr1	157458581	157488733	0	+
Col13a1	1.44432	0.0432671	1.47731	WT_Mutant	chr10	61838233	61979108	0	-
Ptpdc1	1.43221	0.0201666	2.05856	WT_Mutant	chr13	48577868	48625672	0	-
Hoxa1	1.43177	0.0378425	3.50941	WT_Mutant	chr6	52155366	52158317	0	-
Fbxo44	1.43086	0.0235634	2.28853	WT_Mutant	chr4	148152798	148160094	0	-
Pmaip1	1.42897	0.00172581	5.75805	WT_Mutant	chr18	66458603	66465558	0	+
Tulp2	1.41584	0.0117844	2.75941	WT_Mutant	chr7	45486261	45522927	0	+
Fam214a	1.41052	0.017659	2.32876	WT_Mutant	chr9	74953052	75032468	0	+
Zfp365	1.40416	0.00256501	4.27815	WT_Mutant	chr10	67886104	67912662	0	-
Mael	1.40403	0.0121506	2.81994	WT_Mutant	chr1	166201384	166238744	0	-
4930503E14Rik	1.40331	0.0381624	2.16041	WT_Mutant	chr14	44163166	44171371	0	-
Parp11	1.40156	0.0186651	2.41494	WT_Mutant	chr6	127446839	127494261	0	+
Pramef8	1.39813	0.00299956	4.58093	WT_Mutant	chr4	143412425	143421087	0	+
Got1l1	1.39794	0.0268768	3.52231	WT_Mutant	chr8	27197458	27202547	0	-
Zfp438	1.39786	0.0168733	2.53641	WT_Mutant	chr18	5210030	5334439	0	-
Igdcc4	1.39664	0.0112708	4.27185	WT_Mutant	chr9	65101485	65137947	0	+
Gm2694	1.38922	0.0166155	2.21289	WT_Mutant	chr8	87472811	87525554	0	+
Spred3	1.38815	0.0333449	1.81733	WT_Mutant	chr7	29158828	29168647	0	-
Cadm4	1.3859	0.010338	2.7508	WT_Mutant	chr7	24482022	24504533	0	+
Pacsin1	1.38109	0.015819	2.33922	WT_Mutant	chr17	27655590	27711117	0	+
Vrtn	1.37907	0.0310569	2.19388	WT_Mutant	chr12	84641018	84651455	0	+
Mlxipl	1.37183	0.0215268	4.5751	WT_Mutant	chr5	135106890	135138382	0	+
Nrg4	1.36171	0.0376485	1.85621	WT_Mutant	chr9	55220221	55283625	0	-
Ttll3	1.35667	0.00401845	4.45253	WT_Mutant	chr6	113389259	113414571	0	+
Ptpn14	1.35485	0.0011561	6.91093	WT_Mutant	chr1	189728267	189876693	0	+
Plk2	1.34594	0.00200743	4.8852	WT_Mutant	chr13	110395043	110400843	0	+
Slc9b1	1.34479	0.00547284	3.55259	WT_Mutant	chr3	135348036	135397827	0	+
Fam111a	1.33777	0.0239769	3.49471	WT_Mutant	chr19	12573509	12589769	0	+
Sfxn4	1.32895	0.0280158	1.77838	WT_Mutant	chr19	60837276	60861430	0	-
Scarna17	1.32205	0.0275378	3.05635	WT_Mutant	chr18	74778393	74778455	0	-
Ttc25	1.32065	0.00654789	3.96523	WT_Mutant	chr11	100545631	100572566	0	+
Hbegf	1.31904	0.0127554	3.06825	WT_Mutant	chr18	36504926	36515805	0	-
Terc	1.31899	0.00424186	6.55379	WT_Mutant	chr3	96414436	96414833	0	-
Bbs1	1.31086	0.0139237	2.69164	WT_Mutant	chr19	4886881	4906627	0	-
Hr	1.30826	0.0167113	2.34706	WT_Mutant	chr14	70554055	70573548	0	+
Cntln	1.30294	0.0190738	2.60869	WT_Mutant	chr4	84884308	85131921	0	+
Atxn1	1.30095	0.0238549	3.38385	WT_Mutant	chr13	45549755	45964991	0	-
Casz1	1.29452	0.00764051	4.45373	WT_Mutant	chr4	148804391	148954892	0	+
Skida1	1.29159	0.00335193	4.28647	WT_Mutant	chr2	18044086	18048449	0	-
Acy3	1.28946	0.0372615	2.1851	WT_Mutant	chr19	3986569	3990005	0	+
Neu3	1.28877	0.013946	2.60777	WT_Mutant	chr7	99811438	99828417	0	-
Dlgap3	1.2887	0.00267059	5.7204	WT_Mutant	chr4	127169203	127237022	0	+
Lrrfip1	1.28299	0.0432106	4.55503	WT_Mutant	chr1	90998726	91128944	0	+
Akr1e1	1.2716	0.0175283	2.5213	WT_Mutant	chr13	4592489	4609164	0	-
Ddit3	1.27057	0.0407714	3.33567	WT_Mutant	chr10	127290792	127296288	0	+
Rhcg	1.26721	0.0410336	1.80702	WT_Mutant	chr7	79593362	79617657	0	-
Laptm5	1.26144	0.000980398	7.91134	WT_Mutant	chr4	130913333	130936148	0	+
S100a13	1.2614	0.0186651	3.99278	WT_Mutant	chr3	90514434	90524581	0	+
Jarid2	1.25401	0.000625067	9.90292	WT_Mutant	chr13	44730773	44921643	0	+
Nyap1	1.25208	0.0333242	1.90997	WT_Mutant	chr5	137730881	137741168	0	-
Fam131c	1.24901	0.0376801	2.14945	WT_Mutant	chr4	141368191	141384174	0	+
Cth	1.24731	0.00422548	5.85039	WT_Mutant	chr3	157894247	157925063	0	-
Sirt2	1.2446	0.00685031	5.06571	WT_Mutant	chr7	28766751	28788665	0	+
Fam25c	1.24319	0.0024379	5.74691	WT_Mutant	chr14	34351881	34355393	0	-
Tbx3	1.24258	0.000877016	9.48262	WT_Mutant	chr5	119670861	119684724	0	+
Tek	1.23976	0.0202675	2.96826	WT_Mutant	chr4	94739288	94874976	0	+
Brsk1	1.2373	0.00377776	4.56598	WT_Mutant	chr7	4690927	4715997	0	+
Mypn	1.23513	0.0157079	3.24555	WT_Mutant	chr10	63115794	63203952	0	-
Slc39a14	1.2313	0.0143328	3.17815	WT_Mutant	chr14	70303466	70351424	0	-
Ddx4	1.23102	0.0117844	3.02241	WT_Mutant	chr13	112598332	112652310	0	-
Sox2ot	1.22108	0.0230174	2.25386	WT_Mutant	chr3	34560380	34677993	0	+
H2-M5	1.22011	0.00188143	5.42305	WT_Mutant	chr17	36986854	36989504	0	-
Tmem181c-ps	1.21495	0.0201206	2.51942	WT_Mutant	chr17	6610102	6620925	0	-
Eno3	1.20235	0.0271762	2.30308	WT_Mutant	chr11	70657175	70662513	0	+
Dok1	1.19972	0.020779	2.8513	WT_Mutant	chr6	83030935	83033471	0	-
Tmem181a	1.19823	0.00185777	5.72748	WT_Mutant	chr17	6270469	6308314	0	+
Heph	1.19253	0.0468033	1.67925	WT_Mutant	chrX	96455435	96574484	0	+
Slc25a42	1.1922	0.0328575	3.22363	WT_Mutant	chr8	70184339	70212281	0	-
Cisd3	1.18259	0.00994488	4.15862	WT_Mutant	chr11	97685951	97688625	0	+
2006-09-01	1.18065	0.0390104	5.27635	WT_Mutant	chrX	36911271	36989695	0	-
Rgs9	1.17924	0.0206682	3.15002	WT_Mutant	chr11	109225354	109298181	0	-
Oas1d	1.17794	0.0420555	1.76023	WT_Mutant	chr5	120914817	120921647	0	+
Trp53inp1	1.17762	0.000877016	8.01678	WT_Mutant	chr4	11156440	11174377	0	+
Ddit4	1.17759	0.00376398	5.66223	WT_Mutant	chr10	59949674	59951770	0	-
Sdc4	1.17672	0.00422994	5.92326	WT_Mutant	chr2	164424246	164443188	0	-
Golim4	1.17142	0.00643199	3.74179	WT_Mutant	chr3	75876182	75956949	0	-
Mthfd2	1.17033	0.00825843	6.90423	WT_Mutant	chr6	83305703	83317604	0	-
Nmnat2	1.16747	0.0136886	5.11688	WT_Mutant	chr1	152955100	153119261	0	+
Ssc4d	1.1662	0.017659	2.79025	WT_Mutant	chr5	135960222	135974476	0	-
Stx17	1.16494	0.0134994	2.97274	WT_Mutant	chr4	48124918	48186506	0	+
Cited2	1.1601	0.00142766	6.90873	WT_Mutant	chr10	17723227	17725674	0	+
Xlr4b	1.16002	0.0241805	2.38838	WT_Mutant	chrX	73214332	73222453	0	+
4931406C07Rik	1.15526	0.00467858	4.33538	WT_Mutant	chr9	15283336	15306448	0	-
Fkbp6	1.1512	0.00335193	4.89925	WT_Mutant	chr5	135291703	135350044	0	-
Lyplal1	1.1504	0.0158284	2.95928	WT_Mutant	chr1	186087731	186117310	0	-
Erbb3	1.14874	0.00610779	5.82729	WT_Mutant	chr10	128569367	128589501	0	-
Cmc1	1.14482	0.0375395	2.03122	WT_Mutant	chr9	118064526	118150196	0	-
Cd37	1.14294	0.00681605	3.79064	WT_Mutant	chr7	45233631	45239115	0	-
Slc22a17	1.13542	0.016269	3.2003	WT_Mutant	chr14	54906726	54913132	0	-
Gm3716	1.13268	0.0423314	2.01734	WT_Mutant	chr5	64593862	64610699	0	-
Trim7	1.1309	0.0481688	2.15388	WT_Mutant	chr11	48826137	48851187	0	+
Bbc3	1.12994	0.0061948	3.91269	WT_Mutant	chr7	16309582	16318334	0	+
Gys1	1.12801	0.00510152	6.0621	WT_Mutant	chr7	45434838	45456617	0	+
Nr6a1	1.12643	0.00233417	7.46176	WT_Mutant	chr2	38723373	38926461	0	-
Zfp580	1.12414	0.010187	3.43907	WT_Mutant	chr7	5051531	5053723	0	+
Kctd18	1.12072	0.042525	2.11366	WT_Mutant	chr1	57955100	57970084	0	-
Tmem181b-ps	1.11322	0.0136958	3.11101	WT_Mutant	chr17	6439001	6450994	0	-
Gpx3	1.11311	0.017005	3.91722	WT_Mutant	chr11	54902853	54910387	0	+
2400006E01Rik	1.11295	0.027546	2.52305	WT_Mutant	chr3	41500930	41528474	0	-
Pm20d1	1.11094	0.0360967	2.75198	WT_Mutant	chr1	131797394	131818115	0	+
Sord	1.10918	0.0262544	4.40278	WT_Mutant	chr2	122234838	122265337	0	+
Igdcc3	1.10607	0.00447752	5.55564	WT_Mutant	chr9	65141188	65185870	0	+
Ier5	1.10521	0.0158852	3.10309	WT_Mutant	chr1	155096366	155099636	0	-
Myl6b	1.10108	0.0321588	2.31976	WT_Mutant	chr10	128494156	128498685	0	-
Lhx6	1.09509	0.0106458	4.07786	WT_Mutant	chr2	36081952	36105408	0	-
Itgb7	1.08888	0.0329488	2.27196	WT_Mutant	chr15	102215994	102231935	0	-
Acad11	1.08761	0.00776682	3.89529	WT_Mutant	chr9	104063702	104127646	0	+
Nxt2	1.07775	0.00702335	4.08193	WT_Mutant	chrX	142226769	142239700	0	+
Tmem231	1.07294	0.00250877	6.10571	WT_Mutant	chr8	111912017	111933791	0	-
Crygd	1.07137	0.0236212	2.9292	WT_Mutant	chr1	65061837	65063440	0	-
4930447C04Rik	1.0709	0.0382979	3.15688	WT_Mutant	chr12	72881108	72917765	0	-
C330018D20Rik	1.06895	0.0487545	2.30288	WT_Mutant	chr18	56955830	56975379	0	-
Synm	1.06855	0.0414521	2.56023	WT_Mutant	chr7	67730160	67759742	0	-
Dpy19l3	1.06633	0.0237276	3.066	WT_Mutant	chr7	35685499	35754454	0	-
1700013H16Rik	1.06549	0.00467858	6.43263	WT_Mutant	chrX	53742900	53757831	0	-
Lrp1	1.06026	0.0278458	8.04701	WT_Mutant	chr10	127538157	127621148	0	-
Ivns1abp	1.0602	0.00701628	4.88618	WT_Mutant	chr1	151344497	151364445	0	+
Mical1	1.0573	0.0191893	5.01479	WT_Mutant	chr10	41476313	41487030	0	+
Aebp2	1.05516	0.00226786	6.67587	WT_Mutant	chr6	140622662	140678472	0	+
Tro	1.04391	0.00587048	4.49492	WT_Mutant	chrX	150644709	150657583	0	-
Tsc22d3	1.04199	0.0404413	2.53254	WT_Mutant	chrX	140539528	140600522	0	-
Dmc1	1.03884	0.014699	3.8989	WT_Mutant	chr15	79561497	79605109	0	-
Extl2	1.03594	0.0496215	2.4806	WT_Mutant	chr3	116007448	116029016	0	+
Dab2	1.03249	0.0487383	3.36733	WT_Mutant	chr15	6299788	6440709	0	+
Mycl	1.02974	0.00572984	4.60046	WT_Mutant	chr4	122995930	123002480	0	+
Tub	1.02955	0.00643199	4.65122	WT_Mutant	chr7	109010879	109034459	0	+
1700007K13Rik	1.02563	0.00305927	5.72421	WT_Mutant	chr2	28462000	28466324	0	-
Mdm2	1.016	0.00189255	7.7307	WT_Mutant	chr10	117688874	117710758	0	-
Rb1	1.01254	0.00715776	4.60476	WT_Mutant	chr14	73195501	73325791	0	-
Clip3	1.00764	0.0497781	2.51732	WT_Mutant	chr7	30291752	30308367	0	+
Fam35a	1.00596	0.0116668	4.07878	WT_Mutant	chr14	34237034	34310503	0	-
Bloc1s2	1.00325	0.0067102	4.25407	WT_Mutant	chr19	44139246	44146446	0	-

## Sheet: GO term UP
Table S1. List of differentially expressed genes and GO term enrichment analysis. Related to Figure 3 and Figure S3. B. List of GO terms enriched in genes upregulated in Hdac3-/- 0h samples. Shown are GO terms identified using DAVID with at least 5 genes detected and EASE p-val <0.05 .																						GOTERM_BP_DIRECT	spermatogenesis	RT		19	0.1	3.9E-6	2.6E-3
																						GOTERM_BP_DIRECT	cell differentiation	RT		27	0.1	5.3E-6	2.4E-3
Category	GO term name	Gene #	% of Genes	EASE p-val																		GOTERM_BP_DIRECT	multicellular organism development	RT		31	0.1	1.4E-5	4.5E-3
GOTERM_BP_DIRECT	meiotic cell cycle	16	5.5	8.1E-13																		GOTERM_BP_DIRECT	male meiosis	RT		6	0.0	2.3E-5	6.0E-3
GOTERM_BP_DIRECT	spermatogenesis	19	6.6	3.9E-6																		GOTERM_BP_DIRECT	synapsis	RT		6	0.0	3.2E-5	7.1E-3
GOTERM_BP_DIRECT	cell differentiation	27	9.3	5.3E-6																		GOTERM_BP_DIRECT	negative regulation of apoptotic process	RT		20	0.1	9.4E-5	1.8E-2
GOTERM_BP_DIRECT	multicellular organism development	31	10.7	1.4E-5																		GOTERM_BP_DIRECT	fertilization	RT		5	0.0	3.2E-3	4.2E-1
GOTERM_BP_DIRECT	male meiosis	6	2.1	2.3E-5																		GOTERM_BP_DIRECT	negative regulation of transcription from RNA polymerase II promoter	RT		19	0.1	4.8E-3	5.1E-1
GOTERM_BP_DIRECT	synapsis	6	2.1	3.2E-5																		GOTERM_BP_DIRECT	positive regulation of proteasomal ubiquitin-dependent protein catabolic process	RT		5	0.0	8.9E-3	6.9E-1
GOTERM_BP_DIRECT	negative regulation of apoptotic process	20	6.9	9.4E-5																		GOTERM_BP_DIRECT	regulation of protein localization	RT		5	0.0	9.4E-3	6.8E-1
GOTERM_BP_DIRECT	fertilization	5	1.7	3.2E-3																		GOTERM_BP_DIRECT	sperm motility	RT		5	0.0	1.0E-2	6.9E-1
GOTERM_BP_DIRECT	negative regulation of transcription from RNA polymerase II promoter	19	6.6	4.8E-3																GOTERM_BP_DIRECT	blood vessel development	RT		5	0.0	1.2E-2	7.1E-1
GOTERM_BP_DIRECT	positive regulation of proteasomal ubiquitin-dependent protein catabolic process	5	1.7	8.9E-3																GOTERM_BP_DIRECT	apoptotic process	RT		15	0.0	1.2E-2	7.0E-1
GOTERM_BP_DIRECT	regulation of protein localization	5	1.7	9.4E-3																GOTERM_BP_DIRECT	negative regulation of transcription, DNA-templated	RT		15	0.0	1.4E-2	7.2E-1
GOTERM_BP_DIRECT	sperm motility	5	1.7	1.0E-2																GOTERM_BP_DIRECT	response to estrogen	RT		5	0.0	1.4E-2	7.0E-1
GOTERM_BP_DIRECT	blood vessel development	5	1.7	1.2E-2																GOTERM_BP_DIRECT	spermatid development	RT		7	0.0	1.5E-2	7.0E-1
GOTERM_BP_DIRECT	apoptotic process	15	5.2	1.2E-2																GOTERM_BP_DIRECT	negative regulation of cell proliferation	RT		11	0.0	2.3E-2	8.2E-1
GOTERM_BP_DIRECT	negative regulation of transcription, DNA-templated	15	5.2	1.4E-2																GOTERM_BP_DIRECT	intracellular signal transduction	RT		11	0.0	2.9E-2	8.7E-1
GOTERM_BP_DIRECT	response to estrogen	5	1.7	1.4E-2																GOTERM_BP_DIRECT	response to hypoxia	RT		7	0.0	3.4E-2	9.0E-1
GOTERM_BP_DIRECT	spermatid development	7	2.4	1.5E-2																GOTERM_BP_DIRECT	cellular response to hypoxia	RT		5	0.0	4.0E-2	9.3E-1
GOTERM_BP_DIRECT	negative regulation of cell proliferation	11	3.8	2.3E-2																GOTERM_BP_DIRECT	transcription, DNA-templated	RT		33	0.1	4.5E-2	9.4E-1
GOTERM_BP_DIRECT	intracellular signal transduction	11	3.8	2.9E-2																GOTERM_BP_DIRECT	dephosphorylation	RT		5	0.0	4.8E-2	9.4E-1
GOTERM_BP_DIRECT	response to hypoxia	7	2.4	3.4E-2
GOTERM_BP_DIRECT	cellular response to hypoxia	5	1.7	4.0E-2
GOTERM_BP_DIRECT	transcription, DNA-templated	33	11.4	4.5E-2
GOTERM_BP_DIRECT	dephosphorylation	5	1.7	4.8E-2
GOTERM_BP_DIRECT	anterior/posterior pattern specification	5	1.7	5.2E-2
GOTERM_BP_DIRECT	metabolic process	11	3.8	6.7E-2
GOTERM_BP_DIRECT	negative regulation of cell growth	5	1.7	7.2E-2
GOTERM_BP_DIRECT	angiogenesis	7	2.4	8.1E-2

## Sheet: DOWN
Table S1. List of differentially expressed genes and GO term enrichment analysis. Related to Figure 3 and Figure S3. C. List of genes downregulated in Hdac3-/- 0h samples detected using EdgeR. Pval<0.05, Log2FC>1
genes	logFC	adj.P.Val	AveExpr	line	chr	start	end	score	strand
Sulf1	-3.04573	0.000575192	4.52443	WT_Mutant	chr1	12692429	12860372	0	+
Dppa3	-2.21829	0.000625067	5.11059	WT_Mutant	chr6	122626423	122630271	0	+
Emb	-2.13536	0.000877016	5.11059	WT_Mutant	chr13	117220572	117274415	0	+
Elmo1	-2.41964	0.000877016	4.45203	WT_Mutant	chr13	20090506	20608356	0	+
Ctnnd2	-2.46468	0.000877016	4.08324	WT_Mutant	chr15	30172592	31029343	0	+
Plekha2	-2.12269	0.000877016	4.51989	WT_Mutant	chr8	25039143	25101811	0	-
Ebf1	-2.25965	0.000877016	4.14935	WT_Mutant	chr11	44618099	45008096	0	+
Hdac3	-2.6219	0.000877016	4.03339	WT_Mutant	chr18	37936970	37954988	0	-
Sall3	-1.62264	0.000877016	5.99362	WT_Mutant	chr18	80966373	80986578	0	-
Map2	-3.56562	0.000877016	2.92753	WT_Mutant	chr1	66175328	66442583	0	+
F2rl1	-2.68628	0.000952202	3.38364	WT_Mutant	chr13	95511729	95525240	0	-
Upp1	-1.39447	0.000952202	5.97332	WT_Mutant	chr11	9118007	9136170	0	+
Lamb1	-1.62094	0.000952202	5.18052	WT_Mutant	chr12	31265293	31329639	0	+
Dnajc6	-2.61542	0.000952202	3.9998	WT_Mutant	chr4	101496647	101642799	0	+
Pcdh19	-1.61435	0.000952202	4.95798	WT_Mutant	chrX	133582860	133688993	0	-
Jak3	-1.6208	0.000952202	4.98133	WT_Mutant	chr8	71676382	71690577	0	+
C77370	-1.89677	0.00109864	6.58398	WT_Mutant	chrX	104077434	104201117	0	-
Bnc2	-2.4553	0.00120388	3.59435	WT_Mutant	chr4	84272541	84675086	0	-
Irak3	-2.15644	0.00128422	3.73543	WT_Mutant	chr10	120141653	120201537	0	-
Lefty1	-3.71461	0.00128422	3.16744	WT_Mutant	chr1	180935021	180938401	0	+
Sptbn2	-2.33464	0.00129623	3.72258	WT_Mutant	chr19	4711222	4752352	0	+
Vim	-1.44599	0.00134735	6.96094	WT_Mutant	chr2	13574310	13582826	0	+
Fut9	-2.00065	0.00134735	4.90498	WT_Mutant	chr4	25609332	25800003	0	-
Mpzl2	-1.3705	0.00134735	6.02052	WT_Mutant	chr9	45042343	45054043	0	+
B3gnt3	-1.53433	0.00138853	5.02664	WT_Mutant	chr8	71691719	71701800	0	-
Plekhh1	-1.18277	0.00142766	6.2785	WT_Mutant	chr12	79029162	79081655	0	+
Tbc1d9	-2.47728	0.00159052	3.21394	WT_Mutant	chr8	83165351	83272940	0	+
Fgfr2	-2.32855	0.00160901	3.28619	WT_Mutant	chr7	130162450	130266808	0	-
Ablim1	-1.7596	0.00161986	5.26611	WT_Mutant	chr19	57032732	57216032	0	-
Stmn1	-1.027	0.00162061	6.78128	WT_Mutant	chr4	134468319	134473843	0	+
Cdh2	-2.01126	0.00167911	4.30815	WT_Mutant	chr18	16588876	16809246	0	-
Gli3	-1.29173	0.00174062	5.43306	WT_Mutant	chr13	15463722	15730025	0	+
Farp1	-1.41254	0.00180868	5.09554	WT_Mutant	chr14	121035573	121283726	0	+
Slc27a2	-3.2376	0.00215208	2.41109	WT_Mutant	chr2	126553023	126588243	0	+
Ddah1	-1.04551	0.00222034	6.41516	WT_Mutant	chr3	145758691	145894277	0	+
Lgr4	-1.20334	0.00226786	5.16959	WT_Mutant	chr2	109917646	110014257	0	+
Dpysl2	-1.47688	0.00226786	4.38304	WT_Mutant	chr14	66802863	66868600	0	-
Sqle	-1.09882	0.00234621	6.45122	WT_Mutant	chr15	59315091	59331193	0	+
Mia3	-1.09114	0.00237645	5.74665	WT_Mutant	chr1	183326235	183369565	0	-
Ppp2r2c	-1.57147	0.00237645	5.52474	WT_Mutant	chr5	36868569	36955078	0	+
Plce1	-2.19728	0.0024379	4.55861	WT_Mutant	chr19	38524196	38785100	0	+
Lrrn4	-1.83619	0.0024379	4.74755	WT_Mutant	chr2	132868515	132880862	0	-
Sh3tc1	-1.46844	0.0024379	4.43932	WT_Mutant	chr5	35697179	35729276	0	-
Rps6kl1	-1.63656	0.0024379	3.91272	WT_Mutant	chr12	85135595	85151264	0	-
Sh3gl2	-1.33449	0.00245522	4.84201	WT_Mutant	chr4	85205455	85389379	0	+
Slit2	-2.23818	0.00250877	2.87251	WT_Mutant	chr5	47983154	48307736	0	+
Lima1	-1.08289	0.00256501	7.53316	WT_Mutant	chr15	99778467	99875456	0	-
Lpl	-1.73238	0.00256501	4.22247	WT_Mutant	chr8	68880554	68906932	0	+
Mitf	-1.44638	0.00256501	4.66761	WT_Mutant	chr6	97807057	98021358	0	+
Cxadr	-2.00321	0.00256501	4.96171	WT_Mutant	chr16	78301670	78359785	0	+
Rhox9	-3.72409	0.00256501	1.27913	WT_Mutant	chrX	37899096	37901770	0	-
Sema7a	-1.31993	0.00256501	4.48822	WT_Mutant	chr9	57940134	57962865	0	+
Cacnb3	-1.32482	0.0025984	4.58299	WT_Mutant	chr15	98632327	98644536	0	+
Epcam	-1.43041	0.00266158	5.27352	WT_Mutant	chr17	87635978	87651127	0	+
Nrp2	-1.43465	0.00269539	5.4215	WT_Mutant	chr1	62703316	62818692	0	+
Mapk8ip1	-1.53029	0.00269539	3.97885	WT_Mutant	chr2	92383675	92401263	0	-
Stmn2	-1.14994	0.0028945	6.73454	WT_Mutant	chr3	8509526	8561604	0	+
Col27a1	-1.89269	0.00290047	3.20194	WT_Mutant	chr4	63215411	63334990	0	+
Serpina3m	-1.3625	0.00293136	4.17386	WT_Mutant	chr12	104387163	104394257	0	+
Smarca2	-1.58251	0.00295025	4.2108	WT_Mutant	chr19	26605159	26778321	0	+
Akt1	-1.27317	0.00300273	4.39856	WT_Mutant	chr12	112653820	112674884	0	-
Klhl13	-2.14241	0.00301836	8.46569	WT_Mutant	chrX	23219270	23365082	0	-
Cdh3	-2.03654	0.00304494	3.44594	WT_Mutant	chr8	106510851	106556911	0	+
Mtss1	-1.03362	0.00316156	6.82105	WT_Mutant	chr15	58941233	59082026	0	-
Large2	-1.42244	0.00316156	4.51722	WT_Mutant	chr2	92365045	92371057	0	-
Madd	-1.38032	0.00318059	4.08548	WT_Mutant	chr2	91137359	91183047	0	-
Atp1a4	-2.8206	0.00324751	1.71527	WT_Mutant	chr1	172223507	172258424	0	-
Mov10	-1.3866	0.00335193	7.84447	WT_Mutant	chr3	104794833	104818563	0	-
Hecw2	-1.5029	0.00335193	4.05416	WT_Mutant	chr1	53806873	54195034	0	-
Fermt1	-2.60899	0.00335193	2.00282	WT_Mutant	chr2	132904178	132946036	0	-
Shank3	-1.84437	0.00335193	3.19983	WT_Mutant	chr15	89499856	89560260	0	+
Loxl4	-2.35028	0.00335193	2.32732	WT_Mutant	chr19	42592278	42612806	0	-
Nin	-1.16847	0.00335193	5.0008	WT_Mutant	chr12	70011434	70112035	0	-
Chd3	-1.56899	0.00335193	5.45515	WT_Mutant	chr11	69343272	69369426	0	-
Dpysl5	-2.13847	0.00345151	2.74375	WT_Mutant	chr5	30711894	30799369	0	+
Pkd2	-1.17726	0.0034537	4.55226	WT_Mutant	chr5	104459456	104505819	0	+
Mest	-1.21969	0.00348166	6.21118	WT_Mutant	chr6	30733505	30748466	0	+
Cnpy1	-1.54774	0.00360731	3.84452	WT_Mutant	chr5	28200818	28245788	0	-
Tes	-1.65087	0.00377776	4.19066	WT_Mutant	chr6	17065148	17105825	0	+
Trak1	-1.31617	0.00380361	5.58174	WT_Mutant	chr9	121366957	121474918	0	+
Adamts9	-1.38498	0.00381621	4.26553	WT_Mutant	chr6	92772698	92901441	0	-
Ttn	-2.05497	0.00387046	7.67411	WT_Mutant	chr2	76703983	76982547	0	-
Setbp1	-3.28161	0.00387046	1.41583	WT_Mutant	chr18	78750377	79109391	0	-
9630028I04Rik	-1.15593	0.00387046	4.56305	WT_Mutant	chr17	27235074	27248066	0	-
Phldb1	-1.08381	0.00387046	4.75335	WT_Mutant	chr9	44686307	44735198	0	-
Sfmbt2	-1.51186	0.00399532	5.9566	WT_Mutant	chr2	10370450	10595253	0	+
Gabrb3	-2.63759	0.00401845	2.60968	WT_Mutant	chr7	57590517	57828801	0	+
Bhlhe40	-1.52182	0.00422548	5.43816	WT_Mutant	chr6	108660628	108666925	0	+
Vcan	-1.414	0.00422548	6.7114	WT_Mutant	chr13	89655309	89742512	0	-
Glis3	-1.14701	0.00422548	5.38723	WT_Mutant	chr19	28258850	28680077	0	-
Map1a	-1.41046	0.00422548	5.26247	WT_Mutant	chr2	121289601	121310832	0	+
Tmem47	-1.49775	0.00424186	5.46088	WT_Mutant	chrX	81070643	81097875	0	+
Ina	-3.5576	0.00424186	2.4361	WT_Mutant	chr19	47014697	47024346	0	+
Ifitm1	-1.01719	0.00424186	5.69368	WT_Mutant	chr7	140967428	140969827	0	+
Lrp3	-2.3638	0.00424186	1.93784	WT_Mutant	chr7	35200877	35215345	0	-
Adgrg6	-3.59583	0.00424186	3.02418	WT_Mutant	chr10	14402584	14545036	0	-
Aebp1	-1.59657	0.00424823	3.30829	WT_Mutant	chr11	5861865	5872248	0	+
Map3k5	-1.10209	0.00426002	4.45425	WT_Mutant	chr10	19934525	20142750	0	+
Notum	-1.6949	0.00439732	4.75716	WT_Mutant	chr11	120653788	120660837	0	-
Dok2	-2.61485	0.00443924	1.84352	WT_Mutant	chr14	70774380	70778494	0	+
Ccdc136	-2.6537	0.00447752	2.57535	WT_Mutant	chr6	29396574	29426995	0	+
Atp10a	-2.88108	0.00450657	2.23479	WT_Mutant	chr7	58658201	58829426	0	+
Kifc3	-1.79357	0.00453062	2.88628	WT_Mutant	chr8	95099827	95142540	0	-
Khdc3	-2.68182	0.00471408	1.52082	WT_Mutant	chr9	73102397	73104443	0	+
Sema5a	-2.11283	0.00479793	2.29147	WT_Mutant	chr15	32244812	32696341	0	+
Lgals3bp	-1.98116	0.0048698	2.32286	WT_Mutant	chr11	118392751	118401931	0	-
Gad1	-2.6292	0.00497161	1.91845	WT_Mutant	chr2	70562128	70602014	0	+
Adcy1	-1.92865	0.00499098	3.71335	WT_Mutant	chr11	7063488	7178505	0	+
Olig3	-3.48389	0.00501766	0.918445	WT_Mutant	chr10	19356538	19358604	0	+
Zcchc3	-1.11411	0.00504885	4.79741	WT_Mutant	chr2	152411955	152415044	0	-
Fry	-1.05004	0.00509607	5.14397	WT_Mutant	chr5	150259929	150497753	0	+
Ap3b2	-3.46713	0.00509607	1.60301	WT_Mutant	chr7	81460398	81493925	0	-
Acsl5	-2.13891	0.00518103	2.88184	WT_Mutant	chr19	55253368	55296628	0	+
Wnk2	-1.76888	0.00518173	3.82597	WT_Mutant	chr13	49036301	49148328	0	-
Nt5dc2	-1.09707	0.0051939	5.44568	WT_Mutant	chr14	31134852	31139124	0	+
Ahr	-1.16754	0.00520522	4.17748	WT_Mutant	chr12	35497978	35534989	0	-
Camkv	-1.62031	0.00520522	3.24748	WT_Mutant	chr9	107935919	107949691	0	+
Slc16a6	-1.65464	0.00523187	3.70362	WT_Mutant	chr11	109450855	109473596	0	-
Pde10a	-2.54797	0.00535752	1.54138	WT_Mutant	chr17	8526800	8986648	0	+
En2	-2.74889	0.00544753	1.20114	WT_Mutant	chr5	28165695	28172166	0	+
Tesk1	-1.14088	0.00546055	4.26967	WT_Mutant	chr4	43442276	43448075	0	+
Ndrg1	-2.5355	0.00547284	2.5052	WT_Mutant	chr15	66929317	66969641	0	-
Carmil2	-1.25106	0.00547284	4.23505	WT_Mutant	chr8	105690905	105698165	0	+
Tdrd12	-1.00808	0.00547284	5.77669	WT_Mutant	chr7	35493609	35537744	0	-
Fgfbp1	-1.79105	0.00547284	3.94281	WT_Mutant	chr5	43978857	43981799	0	-
Erap1	-3.12513	0.00547284	0.813269	WT_Mutant	chr13	74639871	74691875	0	+
Irf1	-1.2193	0.00547284	3.81876	WT_Mutant	chr11	53770013	53778374	0	+
Aoah	-1.32499	0.00548761	4.26947	WT_Mutant	chr13	20794112	21024254	0	+
Pou4f2	-2.64801	0.00549432	1.36034	WT_Mutant	chr8	78433008	78436652	0	-
Rhox6	-3.23437	0.00549432	0.676804	WT_Mutant	chrX	37827054	37829857	0	+
Dtx3l	-1.57826	0.00556756	4.60941	WT_Mutant	chr16	35926514	35939027	0	-
Plxnb1	-1.2942	0.00556756	3.59508	WT_Mutant	chr9	109095435	109119915	0	+
Cd24a	-1.64256	0.00563717	4.39025	WT_Mutant	chr10	43579168	43584265	0	+
H1f0	-1.24301	0.00568606	4.61933	WT_Mutant	chr15	79028211	79030500	0	+
L3mbtl3	-1.19896	0.00569382	3.79381	WT_Mutant	chr10	26274467	26375219	0	-
Epb41l3	-1.83845	0.00572984	3.70901	WT_Mutant	chr17	69156809	69289987	0	+
Gpr137b	-1.60235	0.00572984	3.03398	WT_Mutant	chr13	13357619	13393624	0	-
Gc	-1.82266	0.00572984	3.87899	WT_Mutant	chr5	89417510	89457898	0	-
Spire2	-1.36153	0.00584383	4.16708	WT_Mutant	chr8	123332712	123369518	0	+
Bcar3	-1.21254	0.00601203	3.94309	WT_Mutant	chr3	122419779	122530182	0	+
Unc5b	-1.15097	0.00601203	4.38679	WT_Mutant	chr10	60762594	60831581	0	-
Fam222a	-1.05057	0.00601203	4.62874	WT_Mutant	chr5	114568250	114613218	0	+
Obsl1	-2.2649	0.00605056	4.1864	WT_Mutant	chr1	75485824	75506452	0	-
Ryr2	-1.46542	0.00605056	4.36097	WT_Mutant	chr13	11553102	12106945	0	-
Kcnab2	-2.98397	0.0060631	1.13516	WT_Mutant	chr4	152390739	152477549	0	-
B3gnt7	-1.39782	0.00615011	5.30794	WT_Mutant	chr1	86303220	86307305	0	+
Crb2	-2.52286	0.00617293	1.42431	WT_Mutant	chr2	37776248	37799103	0	+
Fgf10	-3.26792	0.0062558	0.633657	WT_Mutant	chr13	118714698	118792573	0	+
Satb2	-1.15958	0.00630797	4.8725	WT_Mutant	chr1	56793980	56971334	0	-
Gucy1a2	-1.32988	0.0063265	4.55177	WT_Mutant	chr9	3532348	3905787	0	+
Grb10	-1.2177	0.0063265	4.77224	WT_Mutant	chr11	11930498	12037420	0	-
Arid1b	-1.16125	0.0063265	6.49285	WT_Mutant	chr17	4995073	5347656	0	+
Kif26a	-1.28946	0.00642179	4.08957	WT_Mutant	chr12	112146207	112181747	0	+
Gjb5	-1.14502	0.00642463	3.99688	WT_Mutant	chr4	127354808	127358164	0	-
Plscr1	-1.11247	0.00643199	3.97489	WT_Mutant	chr9	92250193	92272561	0	+
Cobll1	-1.76285	0.00643199	2.63531	WT_Mutant	chr2	65088338	65238626	0	-
Slc52a3	-2.14512	0.00643199	2.16397	WT_Mutant	chr2	151996510	152009258	0	+
Lef1	-1.81315	0.00645878	5.49466	WT_Mutant	chr3	131110296	131224357	0	+
Pdgfc	-1.63685	0.00650039	3.85863	WT_Mutant	chr3	81036415	81214031	0	+
Plekha4	-2.1882	0.00653755	1.59668	WT_Mutant	chr7	45526329	45554229	0	+
Galnt7	-1.20451	0.00654789	4.9342	WT_Mutant	chr8	57523824	57653055	0	-
Pfkfb3	-1.06305	0.00660338	4.65114	WT_Mutant	chr2	11471430	11553929	0	-
Celf2	-1.41353	0.00663206	3.37058	WT_Mutant	chr2	6539698	7396198	0	-
Prdm1	-1.65219	0.00670077	3.12203	WT_Mutant	chr10	44437173	44458748	0	-
Usp43	-2.54428	0.00670077	1.50908	WT_Mutant	chr11	67854522	67922153	0	-
Zdhhc2	-2.39426	0.0067102	1.41883	WT_Mutant	chr8	40423814	40484842	0	+
Tpbg	-1.79926	0.00681605	2.23209	WT_Mutant	chr9	85842379	85847055	0	+
Lrp5	-1.05084	0.00690355	6.13327	WT_Mutant	chr19	3584824	3686564	0	-
Kcnk1	-1.5269	0.00709911	3.79211	WT_Mutant	chr8	125995101	126030688	0	+
Zxda	-1.87173	0.00709911	2.17982	WT_Mutant	chrX	94791284	94798289	0	-
Fgf13	-1.20505	0.007282	3.87423	WT_Mutant	chrX	59062145	59585572	0	-
Fbxl16	-1.59757	0.00734468	2.71725	WT_Mutant	chr17	25809084	25821265	0	+
Ube2e1	-1.01747	0.00735886	4.31722	WT_Mutant	chr14	18282728	18331844	0	-
Lrrn2	-1.39283	0.00735886	3.06845	WT_Mutant	chr1	132880354	132940005	0	+
Gjb4	-1.7062	0.00740504	2.46604	WT_Mutant	chr4	127351085	127354081	0	-
Mt1	-1.11297	0.00755657	8.78092	WT_Mutant	chr8	94179088	94180327	0	+
Arhgdib	-1.89305	0.00761426	3.73173	WT_Mutant	chr6	136923660	136941899	0	-
Ccdc85a	-2.70472	0.00767326	0.924225	WT_Mutant	chr11	28385683	28584324	0	-
Tdgf1	-1.54318	0.0076884	6.78152	WT_Mutant	chr9	110939607	110946158	0	-
Ntrk3	-1.93296	0.00776682	2.23397	WT_Mutant	chr7	78192113	78577838	0	-
Evx1	-2.80576	0.00784394	1.1941	WT_Mutant	chr6	52313497	52318378	0	+
Ikzf1	-3.66792	0.00784394	0.750073	WT_Mutant	chr11	11685924	11772926	0	+
Dpysl3	-1.73951	0.00784616	2.76145	WT_Mutant	chr18	43320978	43438286	0	-
Rragd	-1.31633	0.00786266	5.69494	WT_Mutant	chr4	32982997	33022180	0	+
Plet1	-1.27137	0.00786266	4.0222	WT_Mutant	chr9	50494524	50505639	0	+
Ddc	-1.20984	0.00795632	3.51535	WT_Mutant	chr11	11814100	11898144	0	-
Syne2	-1.10585	0.00817613	5.16323	WT_Mutant	chr12	75818317	76110928	0	+
Gpc3	-2.04283	0.00819519	6.05483	WT_Mutant	chrX	52272426	52613974	0	-
Robo1	-1.51264	0.00819519	5.01002	WT_Mutant	chr16	72663148	73046100	0	+
Ifitm3	-1.21504	0.00832879	7.29261	WT_Mutant	chr7	141009589	141010744	0	-
Ccdc102a	-1.98203	0.00832879	1.66357	WT_Mutant	chr8	94902868	94918098	0	-
Bmp8a	-1.1174	0.00836278	3.54322	WT_Mutant	chr4	123312649	123343252	0	-
Nectin3	-1.25922	0.00836278	6.04728	WT_Mutant	chr16	46394857	46496967	0	-
Trh	-2.99321	0.00851678	4.14349	WT_Mutant	chr6	92242060	92244650	0	-
Slc35c1	-1.05999	0.00857678	4.13986	WT_Mutant	chr2	92452764	92460518	0	-
Pnma2	-2.89659	0.00857678	0.509422	WT_Mutant	chr14	66911207	66920061	0	+
Mboat4	-1.96131	0.00870972	1.80463	WT_Mutant	chr8	34115029	34125185	0	+
Lefty2	-2.12259	0.00904899	7.15297	WT_Mutant	chr1	180893107	180899107	0	+
Tbc1d4	-1.00202	0.00915618	4.50169	WT_Mutant	chr14	101442359	101609191	0	-
Skil	-1.00216	0.00921438	5.57159	WT_Mutant	chr3	31095057	31122923	0	+
Arrdc4	-1.00633	0.00932118	4.33739	WT_Mutant	chr7	68736993	68749238	0	-
Cds1	-2.05969	0.0093783	1.89475	WT_Mutant	chr5	101765129	101823852	0	+
Dab1	-1.82228	0.0093783	2.54369	WT_Mutant	chr4	104367537	104744844	0	+
Lrrc15	-1.94835	0.00945196	3.50998	WT_Mutant	chr16	30269301	30283254	0	-
Zfp827	-2.17432	0.00946988	3.62287	WT_Mutant	chr8	79028436	79193766	0	+
Optn	-1.20611	0.00978542	4.23435	WT_Mutant	chr2	5020641	5063938	0	-
Hist3h2a	-1.27738	0.0102485	5.15219	WT_Mutant	chr11	58954684	58955192	0	+
Elavl3	-2.14994	0.0102485	1.52589	WT_Mutant	chr9	22015004	22052023	0	-
Arhgap8	-1.52802	0.010338	2.35485	WT_Mutant	chr15	84720051	84772207	0	+
Bmi1	-1.05706	0.010338	4.03446	WT_Mutant	chr2	18677017	18686629	0	+
Sox11	-1.31277	0.0104004	3.68182	WT_Mutant	chr12	27334267	27342718	0	-
Nod1	-1.46603	0.0104009	2.69648	WT_Mutant	chr6	54923941	54972612	0	-
Grb7	-1.71558	0.0106458	2.25466	WT_Mutant	chr11	98446833	98455373	0	+
Crip1	-3.87013	0.0106838	-0.464092	WT_Mutant	chr12	113152011	113153879	0	+
Prom1	-2.89541	0.0108092	0.52024	WT_Mutant	chr5	43993621	44101736	0	-
Mcf2l	-3.52885	0.0109391	0.556791	WT_Mutant	chr8	12915892	13020509	0	+
Cables1	-1.22251	0.0110068	3.00649	WT_Mutant	chr18	11839273	11945627	0	+
Fetub	-1.02145	0.0110125	6.1353	WT_Mutant	chr16	22918381	22939768	0	+
Kcnh2	-1.74492	0.0110881	2.33372	WT_Mutant	chr5	24319588	24351604	0	-
Nfix	-1.72855	0.0112037	2.74273	WT_Mutant	chr8	84704711	84800338	0	-
Zbtb38	-1.06675	0.0112665	5.42597	WT_Mutant	chr9	96685422	96731675	0	-
Mark1	-1.14055	0.0112686	3.72553	WT_Mutant	chr1	184896423	184999549	0	-
Ptms	-1.05664	0.0115544	6.83914	WT_Mutant	chr6	124913674	124917946	0	-
Ptchd1	-3.11929	0.0116659	0.520342	WT_Mutant	chrX	155569735	155623327	0	-
Clmn	-1.16677	0.0116668	3.91377	WT_Mutant	chr12	104763113	104865076	0	-
Pkhd1	-1.19966	0.011726	3.60132	WT_Mutant	chr1	20057778	20618057	0	-
Susd2	-1.23758	0.0117844	4.24963	WT_Mutant	chr10	75636618	75644008	0	-
Rin3	-1.54979	0.0117844	2.38639	WT_Mutant	chr12	102283073	102390854	0	+
Asxl3	-2.28276	0.0117844	1.93058	WT_Mutant	chr18	22345088	22530227	0	+
Enox1	-1.85716	0.0117844	1.74894	WT_Mutant	chr14	77156762	77721763	0	+
Slc4a4	-1.56614	0.0118285	2.32272	WT_Mutant	chr5	88887259	89239656	0	+
Rsad2	-5.02372	0.0120621	-1.08135	WT_Mutant	chr12	26442742	26456452	0	-
Grik3	-1.09852	0.0120621	4.28693	WT_Mutant	chr4	125490830	125714173	0	+
Ggh	-1.76474	0.0120621	1.7019	WT_Mutant	chr4	20042051	20066111	0	+
Tm4sf5	-4.05718	0.0121506	-0.851811	WT_Mutant	chr11	70505273	70511183	0	+
E030011O05Rik	-1.39189	0.0124534	2.6461	WT_Mutant	chr9	96731574	96752831	0	-
Pdlim4	-2.59342	0.0124534	0.383924	WT_Mutant	chr11	54054927	54069017	0	-
Gpc1	-1.89335	0.0125397	3.29939	WT_Mutant	chr1	92831685	92860196	0	+
Sri	-1.14814	0.012576	3.13398	WT_Mutant	chr5	8046077	8069314	0	+
Nrg1	-2.99918	0.012576	0.00168705	WT_Mutant	chr8	31818027	31918203	0	-
Prrt4	-1.55746	0.012576	2.15292	WT_Mutant	chr6	29169229	29179584	0	-
Gfpt2	-1.01794	0.0126007	6.07475	WT_Mutant	chr11	49794154	49838620	0	+
St6galnac2	-1.94992	0.0126089	1.54541	WT_Mutant	chr11	116676704	116694660	0	-
Hsd17b11	-1.42412	0.0126089	2.52598	WT_Mutant	chr5	103989764	104021796	0	-
Parp14	-1.89308	0.0130298	3.21193	WT_Mutant	chr16	35832877	35871382	0	-
Ube2j1	-1.12495	0.0132443	3.08806	WT_Mutant	chr4	33031424	33052364	0	+
Rims1	-1.17051	0.0132684	3.46525	WT_Mutant	chr1	22288421	22805724	0	-
Pam	-1.42636	0.0133371	2.28912	WT_Mutant	chr1	97821093	98095632	0	-
Chst15	-1.52014	0.0134417	2.04813	WT_Mutant	chr7	132236254	132317155	0	-
Kcnab3	-1.00099	0.0134994	4.05165	WT_Mutant	chr11	69326257	69333041	0	+
Adgrl2	-1.02503	0.0135319	5.66315	WT_Mutant	chr3	148815585	148954635	0	-
Crybg3	-1.57031	0.0136704	2.18062	WT_Mutant	chr16	59490774	59555752	0	-
Trim2	-1.12972	0.0136886	4.75086	WT_Mutant	chr3	84160438	84304775	0	-
Espn	-1.62771	0.0136886	2.00242	WT_Mutant	chr4	152120875	152152207	0	-
Tmem28	-1.68543	0.0137632	1.67711	WT_Mutant	chrX	99821068	99846345	0	+
Ptprd	-1.9547	0.0137853	1.21797	WT_Mutant	chr4	75941236	78211895	0	-
Anxa1	-2.95238	0.0138928	-0.189147	WT_Mutant	chr19	20373433	20390671	0	-
Adgrg1	-2.73607	0.0138928	0.111981	WT_Mutant	chr8	94977108	95014208	0	+
Zfp948	-1.15949	0.0140178	3.37808	WT_Mutant	chr17	21567045	21588682	0	+
Mbp	-1.32027	0.0142617	3.59896	WT_Mutant	chr18	82475122	82585637	0	+
Kctd12b	-3.65838	0.0145429	0.0771718	WT_Mutant	chrX	153685153	153696280	0	-
Homer2	-1.25912	0.0147389	2.87909	WT_Mutant	chr7	81600480	81706925	0	-
Stxbp5	-1.23635	0.0147645	3.5651	WT_Mutant	chr10	9755546	9901040	0	-
Gcnt4	-2.13918	0.0147719	1.37238	WT_Mutant	chr13	96924688	96950914	0	+
Oplah	-2.16982	0.0149344	1.33102	WT_Mutant	chr15	76296602	76307245	0	-
Khdrbs3	-1.39378	0.0149918	4.12997	WT_Mutant	chr15	68928419	69093518	0	+
Endod1	-1.57934	0.0150865	2.34879	WT_Mutant	chr9	14353989	14381242	0	-
Mal	-2.54397	0.0151453	0.630878	WT_Mutant	chr2	127633225	127656695	0	-
Anxa6	-1.1299	0.0156599	4.99303	WT_Mutant	chr11	54978952	55033471	0	-
Ncoa7	-1.09856	0.0157891	3.44422	WT_Mutant	chr10	30645581	30803107	0	-
Cacng4	-2.77524	0.0158133	0.0544048	WT_Mutant	chr11	107734779	107794464	0	-
Maneal	-1.294	0.0158284	2.72157	WT_Mutant	chr4	124855238	124862171	0	-
Ccdc141	-1.41671	0.0158852	2.44106	WT_Mutant	chr2	77009905	77170635	0	-
Anxa2	-2.92995	0.0159036	0.469539	WT_Mutant	chr9	69453682	69491785	0	+
Stk39	-2.27149	0.016269	1.10367	WT_Mutant	chr2	68210446	68471981	0	-
Aox3	-1.71812	0.0163329	2.14898	WT_Mutant	chr1	58113135	58200452	0	+
Dyrk2	-1.06678	0.0163329	3.00381	WT_Mutant	chr10	118859348	118868903	0	-
Cx3cl1	-2.06959	0.0163954	1.38589	WT_Mutant	chr8	94772179	94782426	0	+
Bmp4	-1.58693	0.0164728	3.71706	WT_Mutant	chr14	46383524	46390669	0	-
Kcnn2	-1.08913	0.0166072	3.39396	WT_Mutant	chr18	45268859	45685883	0	+
Adgrg5	-2.39393	0.0167113	0.60913	WT_Mutant	chr8	94923693	94943290	0	+
Cyb561	-1.34136	0.0168733	2.2161	WT_Mutant	chr11	105933703	105944147	0	-
Fbn2	-1.13274	0.01692	3.12136	WT_Mutant	chr18	58008622	58209926	0	-
Fzd1	-2.49787	0.0169293	0.237383	WT_Mutant	chr5	4753838	4758216	0	-
Lpar6	-1.35212	0.017005	2.57623	WT_Mutant	chr14	73237890	73240358	0	+
Osm	-2.20741	0.0175177	1.7494	WT_Mutant	chr11	4236784	4241026	0	+
Galnt12	-1.60647	0.017659	1.64915	WT_Mutant	chr4	47091952	47123042	0	+
Lrfn4	-1.06397	0.0177751	3.11711	WT_Mutant	chr19	4611783	4615667	0	-
Nova1	-1.28256	0.0178145	3.28191	WT_Mutant	chr12	46694516	46818775	0	-
Slco4c1	-2.55028	0.0180406	0.701925	WT_Mutant	chr1	96818783	96872171	0	-
Arnt2	-1.8042	0.0180406	1.15994	WT_Mutant	chr7	84246274	84410038	0	-
Xkr5	-1.49986	0.0183589	2.76153	WT_Mutant	chr8	18932728	18950975	0	-
Atxn7l1	-1.30128	0.0183883	2.44353	WT_Mutant	chr12	33147685	33368277	0	+
Cnnm1	-1.99769	0.0186651	2.61969	WT_Mutant	chr19	43440435	43497213	0	+
Ifi30	-1.09023	0.0186651	3.72255	WT_Mutant	chr8	70762772	70766663	0	-
Ogfrl1	-1.21779	0.0187019	2.53271	WT_Mutant	chr1	23366423	23383175	0	-
Gpr161	-2.14221	0.0187719	0.9975	WT_Mutant	chr1	165295765	165326745	0	+
Ncs1	-1.29229	0.0192041	2.28585	WT_Mutant	chr2	31245922	31295471	0	+
Sox1	-1.76718	0.0193206	1.62829	WT_Mutant	chr8	12395518	12399555	0	+
Pkp2	-1.40595	0.0196218	4.8725	WT_Mutant	chr16	16213344	16272712	0	+
Anxa4	-1.35469	0.0198605	2.87199	WT_Mutant	chr6	86736839	86793584	0	-
Asic1	-1.96994	0.0201206	1.2333	WT_Mutant	chr15	99670717	99701130	0	+
Lrp8	-1.31348	0.0201666	4.04838	WT_Mutant	chr4	107802258	107876840	0	+
Sfn	-1.52455	0.0201666	2.67125	WT_Mutant	chr4	133600555	133602168	0	-
Slc16a13	-1.18506	0.0201666	2.54359	WT_Mutant	chr11	70216791	70220994	0	-
Slc16a9	-1.43645	0.0201666	2.67026	WT_Mutant	chr10	70245275	70285951	0	+
Tmem63a	-1.0882	0.0201786	3.01779	WT_Mutant	chr1	180942517	180975104	0	+
Pdzrn4	-1.17367	0.0202625	3.06128	WT_Mutant	chr15	92396809	92771819	0	+
Ror1	-1.87799	0.0202625	1.06238	WT_Mutant	chr4	100095790	100444806	0	+
BC064078	-2.446	0.0202675	0.103477	WT_Mutant	chr6	128992960	129006647	0	+
Chn2	-1.54592	0.0203621	1.67567	WT_Mutant	chr6	54039931	54301812	0	+
Pglyrp1	-1.90277	0.021071	4.3811	WT_Mutant	chr7	18884689	18890438	0	+
B3gnt5	-1.18881	0.021071	4.65497	WT_Mutant	chr16	19760233	19772753	0	+
Adcyap1r1	-2.1658	0.0211112	1.40512	WT_Mutant	chr6	55451977	55501455	0	+
Lysmd2	-1.65788	0.0211112	1.37388	WT_Mutant	chr9	75625731	75637773	0	+
Dtna	-1.60771	0.0211928	2.41668	WT_Mutant	chr18	23310019	23659719	0	+
Frk	-3.13939	0.0214429	9.9073e-05	WT_Mutant	chr10	34483399	34611230	0	+
Syne1	-1.35067	0.0217843	3.96438	WT_Mutant	chr10	5020195	5550692	0	-
Tbx20	-1.17599	0.0217944	2.87344	WT_Mutant	chr9	24720811	24774303	0	-
Usp25	-1.48034	0.0218455	4.05333	WT_Mutant	chr16	77014068	77116780	0	+
Fcgr2b	-1.65489	0.0220449	2.19708	WT_Mutant	chr1	170960558	170976071	0	-
Atp7b	-1.47685	0.0224075	1.58723	WT_Mutant	chr8	21994347	22060074	0	-
Dtd1	-1.5661	0.0225115	1.79323	WT_Mutant	chr2	144599952	144768747	0	+
Ar	-2.03417	0.0225333	1.36694	WT_Mutant	chrX	98148756	98323218	0	+
Tppp3	-2.39045	0.0226158	0.842965	WT_Mutant	chr8	105467491	105471422	0	-
Efhd2	-1.20203	0.0227055	3.62811	WT_Mutant	chr4	141858141	141874920	0	-
Hlf	-1.10909	0.0227733	2.69256	WT_Mutant	chr11	90336534	90390917	0	-
Rps6ka4	-2.49872	0.0228104	1.56294	WT_Mutant	chr19	6829083	6840627	0	-
Sp5	-1.62018	0.0230211	5.90309	WT_Mutant	chr2	70474922	70477726	0	+
Sapcd2	-1.05834	0.0232074	3.25374	WT_Mutant	chr2	25372034	25378213	0	+
B4galnt4	-1.21313	0.0232411	5.43291	WT_Mutant	chr7	141061273	141072119	0	+
Hps3	-1.10866	0.0232848	3.34438	WT_Mutant	chr3	19995944	20035310	0	-
Gulp1	-2.07887	0.0234081	1.76269	WT_Mutant	chr1	44551670	44796836	0	+
Car12	-2.12415	0.023457	1.1407	WT_Mutant	chr9	66713685	66766845	0	+
Dsp	-1.19279	0.0234771	4.93376	WT_Mutant	chr13	38151293	38198577	0	+
Nat8l	-2.71866	0.0234771	1.07984	WT_Mutant	chr5	33995983	34005916	0	+
Slc4a2	-1.05454	0.023533	3.60875	WT_Mutant	chr5	24425231	24440947	0	+
Zc3h12c	-1.07861	0.0237923	3.00361	WT_Mutant	chr9	52111984	52168111	0	-
Paqr8	-1.56115	0.023948	1.92975	WT_Mutant	chr1	20890621	20938756	0	+
Lrrc1	-1.33072	0.0240367	1.91193	WT_Mutant	chr9	77430822	77544852	0	-
Ttpa	-1.24097	0.0241056	2.5206	WT_Mutant	chr4	20008242	20030822	0	+
Parp9	-1.03024	0.0241804	3.4103	WT_Mutant	chr16	35938469	35972621	0	+
Treml2	-1.24181	0.0241805	2.29321	WT_Mutant	chr17	48300037	48312534	0	+
Emp1	-3.20425	0.0247072	0.596989	WT_Mutant	chr6	135362930	135383173	0	+
Pex10	-1.58868	0.0248462	1.6333	WT_Mutant	chr4	155067029	155072406	0	+
Nckap1l	-1.21633	0.025247	3.22636	WT_Mutant	chr15	103453824	103498800	0	+
C130074G19Rik	-1.00564	0.0258739	2.8407	WT_Mutant	chr1	184871925	184883036	0	-
Zxdb	-1.33612	0.0258739	1.95202	WT_Mutant	chrX	94724568	94730191	0	+
Igfbpl1	-2.434	0.0259844	-0.138934	WT_Mutant	chr4	45809506	45826827	0	-
Dio3	-1.74477	0.0259844	2.53371	WT_Mutant	chr12	110279229	110281097	0	+
Rbm43	-1.11359	0.0263009	2.42981	WT_Mutant	chr2	51924448	51935009	0	-
Tspan18	-1.48501	0.0264502	3.72589	WT_Mutant	chr2	93201759	93334487	0	-
Birc3	-1.51339	0.0267002	1.41126	WT_Mutant	chr9	7848700	7873170	0	-
Irgm1	-4.38067	0.0268768	-1.52442	WT_Mutant	chr11	48865248	48871346	0	-
Gpc6	-1.19859	0.0270747	2.8107	WT_Mutant	chr14	116925296	117979529	0	+
Amot	-1.0484	0.0271178	2.8426	WT_Mutant	chrX	145446423	145487639	0	-
Arhgap27	-1.29665	0.0272153	2.81747	WT_Mutant	chr11	103331483	103363692	0	-
Dgkk	-1.39091	0.0273269	1.57493	WT_Mutant	chrX	6873483	6948363	0	+
Gabrg3	-2.75813	0.0273771	-0.664819	WT_Mutant	chr7	56724241	57386871	0	-
Wscd2	-1.22392	0.0274019	2.51426	WT_Mutant	chr5	113550419	113589725	0	+
Card11	-2.42536	0.0277815	0.0402928	WT_Mutant	chr5	140872998	141000596	0	-
Slc12a8	-1.83867	0.0282595	2.15331	WT_Mutant	chr16	33518328	33664135	0	+
Ccdc8	-2.11562	0.0284152	0.494712	WT_Mutant	chr7	16994587	16996645	0	+
Trim36	-2.09869	0.0284678	1.24317	WT_Mutant	chr18	46165299	46212607	0	-
Myo1d	-1.34296	0.0286102	2.33696	WT_Mutant	chr11	80482126	80780025	0	-
Sema6c	-1.03801	0.0286402	2.71694	WT_Mutant	chr3	95160419	95174050	0	+
Prkar2b	-2.59769	0.0290011	-0.122726	WT_Mutant	chr12	31958478	32061279	0	-
Alk	-1.5817	0.0293116	1.05695	WT_Mutant	chr17	71868987	72604307	0	-
Cd2	-1.9827	0.0295057	0.374099	WT_Mutant	chr3	101275907	101287939	0	-
Wipf1	-1.07323	0.0295806	4.69328	WT_Mutant	chr2	73429609	73529487	0	-
Cntfr	-1.97172	0.0297688	0.535696	WT_Mutant	chr4	41657497	41697091	0	-
Clcn4	-1.02598	0.0297688	2.56473	WT_Mutant	chr7	7282308	7300851	0	-
Lpar2	-1.37861	0.0297688	3.81114	WT_Mutant	chr8	69822564	69831102	0	+
Kcna3	-3.02338	0.0297823	-1.08013	WT_Mutant	chr3	107036161	107038129	0	+
Man1a	-1.66863	0.0310569	1.64366	WT_Mutant	chr10	53906032	54075796	0	-
Msrb2	-1.18668	0.0311614	2.12067	WT_Mutant	chr2	19371635	19394971	0	+
Prr7	-2.00806	0.0313448	0.563852	WT_Mutant	chr13	55464266	55473155	0	+
Trerf1	-1.01273	0.031426	5.40995	WT_Mutant	chr17	47140941	47362325	0	+
Mbnl3	-1.28457	0.0319268	1.88189	WT_Mutant	chrX	51113493	51205990	0	-
Dock1	-1.15972	0.0320668	6.05575	WT_Mutant	chr7	134670686	135173647	0	+
Npdc1	-1.39602	0.0323608	1.47031	WT_Mutant	chr2	25403049	25409494	0	+
2009-03-01	-1.1171	0.0323608	2.74633	WT_Mutant	chr10	127056049	127060184	0	-
Fam84b	-1.17166	0.0328907	3.32189	WT_Mutant	chr15	60818995	60825080	0	-
Apobr	-1.02603	0.0328907	2.84433	WT_Mutant	chr7	126585007	126589092	0	+
Stxbp6	-1.90231	0.0328907	0.521346	WT_Mutant	chr12	44852485	45074483	0	-
Cpne8	-1.31661	0.0330735	2.27196	WT_Mutant	chr15	90487480	90679388	0	-
Adamts10	-1.50185	0.0333242	1.26501	WT_Mutant	chr17	33524084	33553782	0	+
Gas1	-1.38606	0.0333669	1.95278	WT_Mutant	chr13	60174404	60177535	0	-
Dapp1	-1.91993	0.0341512	1.44352	WT_Mutant	chr3	137931006	137981549	0	-
Dmrt3	-1.74376	0.0341512	1.06029	WT_Mutant	chr19	25610536	25623921	0	+
Kctd15	-1.60093	0.0341679	1.73951	WT_Mutant	chr7	34639015	34652841	0	-
Hsd17b2	-2.62652	0.0342098	-0.701223	WT_Mutant	chr8	117701945	117759029	0	+
Hcn4	-1.68614	0.0342098	0.879645	WT_Mutant	chr9	58823511	58860955	0	+
Serpinb9b	-1.77795	0.0344368	2.61431	WT_Mutant	chr13	33027413	33040558	0	+
Plxnc1	-1.74851	0.0346946	2.4694	WT_Mutant	chr10	94790865	94944578	0	-
H2-K1	-1.37856	0.0347017	1.99648	WT_Mutant	chr17	33996011	34000347	0	-
Kitl	-2.12823	0.0348426	0.827466	WT_Mutant	chr10	100015820	100100415	0	+
Eppk1	-1.04122	0.0348426	4.09382	WT_Mutant	chr15	76101487	76120195	0	-
Olig2	-1.02048	0.0351368	3.88083	WT_Mutant	chr16	91225549	91228677	0	+
Prr36	-1.17976	0.0351368	2.13141	WT_Mutant	chr8	4209542	4217312	0	-
Gbx2	-1.65354	0.0351368	3.1895	WT_Mutant	chr1	89927961	89931176	0	-
Epha7	-1.06936	0.035294	2.57593	WT_Mutant	chr4	28813130	28967503	0	+
Dap	-1.6216	0.0352954	2.37511	WT_Mutant	chr15	31224384	31274338	0	+
Mvb12b	-1.64561	0.0353074	2.84622	WT_Mutant	chr2	33729955	33887946	0	-
Oas2	-1.24497	0.0357958	1.65697	WT_Mutant	chr5	120730332	120749848	0	-
Cbx4	-1.06141	0.0359901	2.90554	WT_Mutant	chr11	119077570	119086237	0	-
Prodh	-1.34026	0.0362206	2.57233	WT_Mutant	chr16	18071725	18089190	0	-
Mir669k	-2.71428	0.036279	-0.88809	WT_Mutant	chr2	10475299	10475426	0	+
Ephx2	-1.23038	0.0366126	3.36774	WT_Mutant	chr14	66084371	66124522	0	-
Tmem121	-1.51556	0.036962	1.0301	WT_Mutant	chr12	113185902	113189522	0	+
Gpx7	-1.01227	0.0369752	3.17661	WT_Mutant	chr4	108400216	108406713	0	-
Gbe1	-1.02042	0.0376801	2.61225	WT_Mutant	chr16	70313948	70569720	0	+
Plppr2	-1.79987	0.0376801	0.378061	WT_Mutant	chr9	21937009	21948907	0	+
Paqr4	-1.93454	0.0378845	0.403276	WT_Mutant	chr17	23736185	23740330	0	-
Dnajc5g	-1.05312	0.0380824	2.3404	WT_Mutant	chr5	31108318	31112524	0	+
Med12l	-1.37243	0.0381693	4.34953	WT_Mutant	chr3	59006977	59318412	0	+
Sh3pxd2b	-1.1695	0.0382236	4.94735	WT_Mutant	chr11	32347810	32428183	0	+
Bok	-1.96765	0.0385644	0.155259	WT_Mutant	chr1	93685574	93695770	0	+
Fbln2	-1.29487	0.0385735	2.67519	WT_Mutant	chr6	91212763	91272540	0	+
Pde1b	-1.39178	0.0389479	1.27368	WT_Mutant	chr15	103503033	103530056	0	+
Crmp1	-1.81749	0.0398435	0.404969	WT_Mutant	chr5	37242057	37292163	0	+
Id2	-1.10149	0.0398951	1.93799	WT_Mutant	chr12	25093798	25096092	0	-
Ramp2	-2.16947	0.0401379	0.05122	WT_Mutant	chr11	101246333	101248250	0	+
Rnf144a	-1.40312	0.0402573	2.55254	WT_Mutant	chr12	26306793	26415262	0	-
Mical2	-2.1668	0.0403273	0.636703	WT_Mutant	chr7	112225835	112355194	0	+
Kcnh6	-2.68648	0.0404367	-0.504907	WT_Mutant	chr11	106008202	106034064	0	+
Arhgap9	-1.40266	0.0406905	1.25816	WT_Mutant	chr10	127321963	127329943	0	+
Plxdc1	-1.53256	0.0408241	1.29999	WT_Mutant	chr11	97923236	97986446	0	-
Nr4a2	-1.54634	0.0413293	0.813368	WT_Mutant	chr2	57107225	57124003	0	-
Platr22	-1.28972	0.0417296	1.93502	WT_Mutant	chr1	136696210	136725728	0	+
Zdhhc14	-1.57873	0.041797	0.960878	WT_Mutant	chr17	5492599	5753891	0	+
Xkrx	-1.4805	0.0420296	1.08574	WT_Mutant	chrX	134149044	134161928	0	-
Mapk4	-1.32401	0.0420555	1.23083	WT_Mutant	chr18	73928485	74064949	0	-
Plbd1	-1.7439	0.042242	0.995744	WT_Mutant	chr6	136612070	136661893	0	-
Zadh2	-1.48481	0.0430052	1.45287	WT_Mutant	chr18	84088157	84097514	0	+
Fndc4	-2.00663	0.0430133	-0.160255	WT_Mutant	chr5	31292245	31295877	0	-
Sgsm1	-1.32359	0.0431039	2.78546	WT_Mutant	chr5	113243219	113310786	0	-
Htr5b	-2.80755	0.0432106	-1.43576	WT_Mutant	chr1	121509772	121528465	0	-
Fzd2	-1.64586	0.0434498	0.791318	WT_Mutant	chr11	102604430	102608058	0	+
Cabp7	-1.89464	0.0447233	0.836337	WT_Mutant	chr11	4738820	4746778	0	-
Cdkn2c	-1.6653	0.0447596	0.764002	WT_Mutant	chr4	109660875	109666756	0	-
Mir124a-1hg	-1.32902	0.0448204	2.34473	WT_Mutant	chr14	64588114	64593961	0	+
Prkcg	-1.051	0.0448983	3.97004	WT_Mutant	chr7	3303531	3331097	0	+
Aff2	-1.02227	0.0448983	3.61514	WT_Mutant	chrX	69360330	69868037	0	+
Cldn6	-1.15944	0.045788	2.13436	WT_Mutant	chr17	23679364	23682446	0	+
Nova2	-1.19476	0.0462069	3.45468	WT_Mutant	chr7	18925887	18965319	0	+
Rasgef1a	-1.18691	0.0462113	2.21974	WT_Mutant	chr6	118011536	118091546	0	+
Nrros	-1.79269	0.0466037	0.162256	WT_Mutant	chr16	32142785	32165594	0	-
Scn8a	-1.06054	0.0466037	1.89145	WT_Mutant	chr15	100870644	101045938	0	+
Sox7	-1.72795	0.0468026	0.601311	WT_Mutant	chr14	63943705	63950732	0	+
Hck	-1.76501	0.0468757	0.263247	WT_Mutant	chr2	153108467	153151441	0	+
Gm20767	-1.84638	0.0468852	1.90947	WT_Mutant	chr13	120140245	120155335	0	+
Kirrel2	-1.14674	0.0473201	2.1887	WT_Mutant	chr7	30447765	30457515	0	-
Dbn1	-1.44633	0.047346	0.833527	WT_Mutant	chr13	55473427	55488076	0	-
Ano9	-1.56859	0.0474954	3.19156	WT_Mutant	chr7	141101218	141117806	0	-
Jag2	-1.08771	0.047889	2.91183	WT_Mutant	chr12	112908589	112929495	0	-
Bcl6b	-1.37629	0.0480493	1.23253	WT_Mutant	chr11	70224126	70229798	0	-
Myb	-1.07512	0.0482513	1.97828	WT_Mutant	chr10	21124929	21160984	0	-
Egln3	-1.23554	0.0482644	4.0494	WT_Mutant	chr12	54178980	54203874	0	-
Faah	-1.36655	0.0487383	1.15257	WT_Mutant	chr4	115996655	116017902	0	-
Tspan7	-1.19841	0.04896	4.67802	WT_Mutant	chrX	10485115	10596604	0	+
A2m	-1.51814	0.0490718	1.90824	WT_Mutant	chr6	121636172	121679238	0	+
Lpar4	-1.11531	0.0492171	3.11097	WT_Mutant	chrX	106920624	106933899	0	+
5730409E04Rik	-1.73396	0.0494647	0.187864	WT_Mutant	chr4	126609853	126614371	0	+
Smarca1	-1.78211	0.0496215	0.819479	WT_Mutant	chrX	47809369	47892552	0	-

## Sheet: GO term DOWN
Table S1. List of differentially expressed genes and GO term enrichment analysis. Related to Figure 3 and Figure S3. D. List of GO terms enriched in genes downregulated in Hdac3-/- 0h samples. Shown are GO terms identified using DAVID with at least 5 genes detected and EASE p-val <0.05 .
Category	GO term name	Gene #	% of Genes	EASE p-val
GOTERM_BP_DIRECT	nervous system development	31	6.7	2.5E-9
GOTERM_BP_DIRECT	multicellular organism development	53	11.4	4.2E-8
GOTERM_BP_DIRECT	axon guidance	17	3.7	2.7E-7
GOTERM_BP_DIRECT	positive regulation of Rho protein signal transduction	7	1.5	2.5E-5
GOTERM_BP_DIRECT	single organismal cell-cell adhesion	12	2.6	3.3E-5
GOTERM_BP_DIRECT	membranous septum morphogenesis	5	1.1	4.8E-5
GOTERM_BP_DIRECT	heart development	18	3.9	9.6E-5
GOTERM_BP_DIRECT	negative regulation of cell proliferation	22	4.7	1.9E-4
GOTERM_BP_DIRECT	positive regulation of cell migration	15	3.2	2.2E-4
GOTERM_BP_DIRECT	positive regulation of transcription from RNA polymerase II promoter	41	8.8	3.0E-4
GOTERM_BP_DIRECT	activation of MAPK activity	9	1.9	3.1E-4
GOTERM_BP_DIRECT	immune system process	21	4.5	4.7E-4
GOTERM_BP_DIRECT	neural crest cell migration	7	1.5	7.8E-4
GOTERM_BP_DIRECT	embryonic digestive tract morphogenesis	5	1.1	1.1E-3
GOTERM_BP_DIRECT	brain development	14	3.0	1.3E-3
GOTERM_BP_DIRECT	regulation of apoptotic process	13	2.8	1.9E-3
GOTERM_BP_DIRECT	potassium ion transport	10	2.2	2.4E-3
GOTERM_BP_DIRECT	negative regulation of cell migration	9	1.9	2.8E-3
GOTERM_BP_DIRECT	odontogenesis	5	1.1	3.0E-3
GOTERM_BP_DIRECT	positive regulation of transcription, DNA-templated	25	5.4	3.0E-3
GOTERM_BP_DIRECT	cell differentiation	31	6.7	3.3E-3
GOTERM_BP_DIRECT	ion transport	25	5.4	3.6E-3
GOTERM_BP_DIRECT	negative regulation of transcription from RNA polymerase II promoter	29	6.2	4.5E-3
GOTERM_BP_DIRECT	protein glycosylation	9	1.9	4.8E-3
GOTERM_BP_DIRECT	wound healing	8	1.7	5.4E-3
GOTERM_BP_DIRECT	neuron fate commitment	5	1.1	5.6E-3
GOTERM_BP_DIRECT	regulation of cell proliferation	13	2.8	5.6E-3
GOTERM_BP_DIRECT	negative regulation of epithelial cell proliferation	7	1.5	5.7E-3
GOTERM_BP_DIRECT	spinal cord development	5	1.1	6.2E-3
GOTERM_BP_DIRECT	homeostasis of number of cells	5	1.1	6.9E-3
GOTERM_BP_DIRECT	oligodendrocyte differentiation	5	1.1	6.9E-3
GOTERM_BP_DIRECT	semaphorin-plexin signaling pathway	5	1.1	6.9E-3
GOTERM_BP_DIRECT	neuron migration	9	1.9	7.1E-3
GOTERM_BP_DIRECT	transmembrane receptor protein tyrosine kinase signaling pathway	8	1.7	7.5E-3
GOTERM_BP_DIRECT	in utero embryonic development	15	3.2	8.3E-3
GOTERM_BP_DIRECT	bone development	6	1.3	8.5E-3
GOTERM_BP_DIRECT	branching morphogenesis of an epithelial tube	5	1.1	8.5E-3
GOTERM_BP_DIRECT	positive regulation of BMP signaling pathway	5	1.1	8.5E-3
GOTERM_BP_DIRECT	cytoskeleton organization	8	1.7	9.2E-3
GOTERM_BP_DIRECT	positive regulation of gene expression	18	3.9	9.6E-3
GOTERM_BP_DIRECT	apoptotic process	23	5.0	1.0E-2
GOTERM_BP_DIRECT	axonogenesis	8	1.7	1.1E-2
GOTERM_BP_DIRECT	cell surface receptor signaling pathway	12	2.6	1.1E-2
GOTERM_BP_DIRECT	cell migration	11	2.4	1.2E-2
GOTERM_BP_DIRECT	positive regulation of cell proliferation	22	4.7	1.2E-2
GOTERM_BP_DIRECT	patterning of blood vessels	5	1.1	1.2E-2
GOTERM_BP_DIRECT	germ cell development	5	1.1	1.2E-2
GOTERM_BP_DIRECT	sensory perception of sound	9	1.9	1.3E-2
GOTERM_BP_DIRECT	response to toxic substance	7	1.5	1.3E-2
GOTERM_BP_DIRECT	negative regulation of cell adhesion	5	1.1	1.5E-2
GOTERM_BP_DIRECT	digestive tract development	5	1.1	1.5E-2
GOTERM_BP_DIRECT	calcium ion transport	9	1.9	1.5E-2
GOTERM_BP_DIRECT	canonical Wnt signaling pathway	7	1.5	1.5E-2
GOTERM_BP_DIRECT	central nervous system development	7	1.5	1.5E-2
GOTERM_BP_DIRECT	synapse assembly	5	1.1	1.8E-2
GOTERM_BP_DIRECT	MAPK cascade	6	1.3	2.0E-2
GOTERM_BP_DIRECT	innate immune response	17	3.7	2.0E-2
GOTERM_BP_DIRECT	protein phosphorylation	22	4.7	2.2E-2
GOTERM_BP_DIRECT	regulation of membrane potential	7	1.5	2.3E-2
GOTERM_BP_DIRECT	ureteric bud development	5	1.1	2.3E-2
GOTERM_BP_DIRECT	muscle contraction	5	1.1	2.6E-2
GOTERM_BP_DIRECT	signal transduction	40	8.6	2.6E-2
GOTERM_BP_DIRECT	rhythmic process	8	1.7	2.6E-2
GOTERM_BP_DIRECT	positive regulation of peptidyl-tyrosine phosphorylation	7	1.5	2.7E-2
GOTERM_BP_DIRECT	kidney development	8	1.7	2.8E-2
GOTERM_BP_DIRECT	cell-cell adhesion	10	2.2	2.8E-2
GOTERM_BP_DIRECT	negative regulation of neuron apoptotic process	9	1.9	2.9E-2
GOTERM_BP_DIRECT	phagocytosis	5	1.1	3.0E-2
GOTERM_BP_DIRECT	heterophilic cell-cell adhesion via plasma membrane cell adhesion molecules	5	1.1	3.0E-2
GOTERM_BP_DIRECT	regulation of cell migration	6	1.3	3.0E-2
GOTERM_BP_DIRECT	camera-type eye development	6	1.3	3.2E-2
GOTERM_BP_DIRECT	outflow tract morphogenesis	5	1.1	3.3E-2
GOTERM_BP_DIRECT	regulation of ion transmembrane transport	8	1.7	3.4E-2
GOTERM_BP_DIRECT	positive regulation of smooth muscle cell proliferation	6	1.3	3.5E-2
GOTERM_BP_DIRECT	embryonic skeletal system morphogenesis	5	1.1	3.5E-2
GOTERM_BP_DIRECT	circadian rhythm	7	1.5	3.6E-2
GOTERM_BP_DIRECT	response to virus	6	1.3	4.1E-2
GOTERM_BP_DIRECT	neuron development	5	1.1	4.2E-2
GOTERM_BP_DIRECT	osteoblast differentiation	7	1.5	4.3E-2
GOTERM_BP_DIRECT	palate development	6	1.3	4.3E-2
GOTERM_BP_DIRECT	cell adhesion	18	3.9	4.8E-2
GOTERM_BP_DIRECT	circadian regulation of gene expression	5	1.1	4.9E-2
