# Supplementary material for: The Implication of Early Chromatin Changes in X Chromosome Inactivation
Source: Cell. 2019 Jan 10;176(1-2):182–197.e23. doi: 10.1016/j.cell.2018.11.041 (PMC6333919; doi:10.1016/j.cell.2018.11.041)
Supplement: Table S2. List of Proteins Significantly Enriched in HDAC3-FLAG +DOX IP-MS Compared with No FLAG Line, Related to Figure 5 [file mmc2.xlsx]

## Sheet: Sheet1
Table S2. List of proteins significantly enriched in HDAC3-FLAG +DOX IP-MS compared to no Flag line. Related to Figure 5. Cuttoffs were set to p<0.05; Fold Change >2; > 3 peptides or for proteins with no peptides detected no Flag control: >3peptides analysed per 100 amino acids.
Uniprot Code	Gene Name	HDAC3Flag/Flag +DOX / TX1072			All peptides	MW kDa	Description - Species
		Ratio	p-value	Peptides
Q61838	A2m	2	2.9e-48	204	218	165.9	Pregnancy zone protein Mus musculus
P80318	Cct3	2.11	3e-46	153	158	60.6	T-complex protein 1 subunit gamma Mus musculus
Q810A7	Ddx42	2	1.8e-30	144	153	102	ATP-dependent RNA helicase DDX42 Mus musculus
P80315	Cct4	2.37	1.3e-45	138	141	58.1	T-complex protein 1 subunit delta Mus musculus
Q61147	Cp	2.11	1.5e-36	128	130	121.2	Ceruloplasmin Mus musculus
P80314	Cct2	2.71	1.3e-45	126	128	57.5	T-complex protein 1 subunit beta Mus musculus
Q9DBM1	Gpatch1	2.02	2.2e-25	122	129	103	G patch domain-containing protein 1 Mus musculus
Q8VH51	Rbm39	2.25	6.5e-22	115	128	59.4	RNA-binding protein 39 Mus musculus
P80313	Cct7	2.33	6.4e-31	102	109	59.7	T-complex protein 1 subunit eta Mus musculus
Q3UEB3	Puf60	2.18	1.6e-24	96	96	60.2	Poly(U)-binding-splicing factor PUF60 Mus musculus
P07724	Alb	2.48	5.4e-17	92	98	68.7	Serum albumin Mus musculus
Q921I1	Tf	2.38	1.1e-26	89	98	76.7	Serotransferrin Mus musculus
Q80SY5	Prpf38b	2.06	7.6e-29	87	88	63.8	Pre-mRNA-splicing factor 38B Mus musculus
Q05D44	Eif5b	2.02	1.2e-26	86	86	137.6	Eukaryotic translation initiation factor 5B Mus musculus
P35550	Fbl	3.17	2.1e-18	84	95	34.3	rRNA 2'-O-methyltransferase fibrillarin Mus musculus
P80316	Cct5	2.58	2.2e-27	82	93	59.6	T-complex protein 1 subunit epsilon Mus musculus
O88895	Hdac3	∞	-	79	79	48.4	Histone deacetylase 3 Mus musculus
Q91VJ4	Stk38	2.07	2.7e-21	77	79	54.2	Serine/threonine-protein kinase 38 Mus musculus
Q9WU42	Ncor2	39.74	2.9e-36	70	72	269.8	Nuclear receptor corepressor 2 Mus musculus
O09130	Nfatc2ip	2.02	1e-17	70	73	45.1	NFATC2-interacting protein Mus musculus
Q8BGD9	Eif4b	2.02	6.7e-07	69	75	68.8	Eukaryotic translation initiation factor 4B Mus musculus
Q60974	Ncor1	29.69	1.3e-30	67	75	270.6	Nuclear receptor corepressor 1 Mus musculus
Q6NVF9	Cpsf6	2.23	4.6e-10	65	67	59.2	Cleavage and polyadenylation specificity factor subunit 6 Mus musculus
P24369	Ppib	2.52	1.6e-31	60	60	23.7	Peptidyl-prolyl cis-trans isomerase B Mus musculus
Q7TNV0	Dek	2.44	1.4e-14	60	70	43.2	Protein DEK Mus musculus
P80317	Cct6a	2.02	1.6e-26	59	60	58	T-complex protein 1 subunit zeta Mus musculus
Q9D902	Gtf2e2	2.25	2.2e-18	58	59	33	General transcription factor IIE subunit 2 Mus musculus
Q9QXA5	Lsm4	2.42	5e-18	57	59	15.1	U6 snRNA-associated Sm-like protein LSm4 Mus musculus
C0HKD9	Mfap1b	2.79	8.4e-22	56	58	52	RecName: Full=Microfibrillar-associated protein 1B {ECO:0000312|MGI:MGI:3694697} Mus musculus
Q91X72	Hpx	2.22	7.3e-14	54	59	51.3	Hemopexin Mus musculus
P01027	C3	2.05	4.3e-14	54	56	186.5	Complement C3 Mus musculus
P26369	U2af2	2.16	8.8e-07	52	60	53.5	Splicing factor U2AF 65 kDa subunit Mus musculus
Q62446	Fkbp3	2.33	1.1e-14	49	50	25.1	Peptidyl-prolyl cis-trans isomerase FKBP3 Mus musculus
Q99JF8	Psip1	2.01	2.4e-14	49	50	59.7	PC4 and SFRS1-interacting protein Mus musculus
Q9CXG3	Ppil4	2.26	3.1e-12	46	49	57.2	Peptidyl-prolyl cis-trans isomerase-like 4 Mus musculus
Q7TNC4	Luc7l2	2.45	7.2e-08	44	48	46.6	Putative RNA-binding protein Luc7-like 2 Mus musculus
Q3THK3	Gtf2f1	2.68	5.9e-10	39	44	57.2	General transcription factor IIF subunit 1 Mus musculus
P30681	Hmgb2	3.21	2.5e-07	38	39	24.2	High mobility group protein B2 Mus musculus
Q9D883	U2af1	2.61	4.5e-16	38	40	27.8	Splicing factor U2AF 35 kDa subunit Mus musculus
Q80X41	Vrk1	2.45	3.2e-12	38	40	49.7	Serine/threonine-protein kinase VRK1 Mus musculus
P62320	Snrpd3	2.44	1.1e-10	38	40	13.9	Small nuclear ribonucleoprotein Sm D3 Mus musculus
P07759	Serpina3k	2.41	2.7e-14	38	39	46.9	Serine protease inhibitor A3K Mus musculus
P28665	Mug1	2.13	7.5e-08	38	40	165.3	Murinoglobulin-1 Mus musculus
Q9D0P7	Psrc1	2.11	2.3e-11	38	39	34.7	Proline/serine-rich coiled-coil protein 1 Mus musculus
Q8K2F8	Lsm14a	2.9	9.9e-08	36	37	50.5	Protein LSM14 homolog A Mus musculus
Q3UHX2	Pdap1	2.69	3e-09	36	37	20.6	28 kDa heat- and acid-stable phosphoprotein Mus musculus
Q9CR02	Tma16	2.2	2e-07	35	37	25.8	Translation machinery-associated protein 16 Mus musculus
Q9CU65	Zmym2	2.15	1.1e-08	35	36	154.6	Zinc finger MYM-type protein 2 Mus musculus
P56959	Fus	2.87	4.3e-05	33	37	52.7	RNA-binding protein FUS Mus musculus
Q9CR80	Fam32a	2.4	1.6e-09	33	36	13.2	Protein FAM32A Mus musculus
Q62376	Snrnp70	2	3.3e-05	32	34	52	U1 small nuclear ribonucleoprotein 70 kDa Mus musculus
P11031	Sub1	4.92	2.3e-13	30	30	14.4	Activated RNA polymerase II transcriptional coactivator p15 Mus musculus
P60824	Cirbp	2.46	5.1e-12	30	30	18.6	Cold-inducible RNA-binding protein Mus musculus
P28352	Apex1	2.4	2.1e-09	30	30	35.5	DNA-(apurinic or apyrimidinic site) lyase Mus musculus
Q8BLH7	Hirip3	2.39	7.2e-10	30	30	65.2	HIRA-interacting protein 3 Mus musculus
P63158	Hmgb1	2.17	7.8e-07	29	30	24.9	High mobility group protein B1 Mus musculus
P97314	Csrp2	2.52	2.1e-07	28	29	20.9	Cysteine and glycine-rich protein 2 Mus musculus
O35326	Srsf5	2.34	1.9e-06	28	29	30.9	Serine/arginine-rich splicing factor 5 Mus musculus
Q8BHG9	Cggbp1	2.92	6.4e-06	27	29	18.8	CGG triplet repeat-binding protein 1 Mus musculus
P23881	Tcea3	2.73	2e-09	27	29	38.8	Transcription elongation factor A protein 3 Mus musculus
Q6NZB0	Dnajc8	2.35	2.5e-07	27	29	29.8	DnaJ homolog subfamily C member 8 Mus musculus
A6X935	Itih4	2.05	3.3e-07	27	29	104.7	Inter alpha-trypsin inhibitor, heavy chain 4 Mus musculus
Q9DB20	Atp5o	2.48	0.00017	26	30	23.4	ATP synthase subunit O, mitochondrial Mus musculus
Q61545	Ewsr1	2.21	2.6e-07	26	29	68.5	RNA-binding protein EWS Mus musculus
Q9CVI2	Fam133b	2.16	7.9e-06	26	28	28	Protein FAM133B Mus musculus
Q9DBU6	Rsrc1	2.08	1.2e-05	26	29	38.6	Serine/Arginine-related protein 53 Mus musculus
Q8K194	Snrnp27	2.04	1.3e-06	26	27	18.9	U4/U6.U5 small nuclear ribonucleoprotein 27 kDa protein Mus musculus
Q9EQS3	Mycbp	2.03	7.5e-05	26	27	12	c-Myc-binding protein Mus musculus
Q60649	Clpb	∞	-	25	25	76	Caseinolytic peptidase B protein homolog Mus musculus
Q5SUF2	Luc7l3	2.14	4.3e-06	25	30	51.5	Luc7-like protein 3 Mus musculus
Q91ZX6	Senp2	∞	-	21	21	67.6	Sentrin-specific protease 2 Mus musculus
Q99L45	Eif2s2	∞	-	21	21	38.1	Eukaryotic translation initiation factor 2 subunit 2 Mus musculus
Q8VEE4	Rpa1	2.33	4.9e-05	21	24	69	Replication protein A 70 kDa DNA-binding subunit Mus musculus
P01837	-	4.21	5.5e-08	20	20	11.8	Ig kappa chain C region Mus musculus
Q3UY34	-	3.45	4.1e-10	20	20	27.6	Uncharacterized protein C12orf43 homolog Mus musculus
Q9CY66	Gar1	2.76	7.4e-10	20	20	23.5	H/ACA ribonucleoprotein complex subunit 1 Mus musculus
Q9EQU5	Set	2.3	6e-06	20	20	33.4	Protein SET Mus musculus
Q62093	Srsf2	2.27	1.1e-07	20	20	25.5	Serine/arginine-rich splicing factor 2 Mus musculus
Q9D1J3	Sarnp	2.17	1.2e-07	20	20	23.5	SAP domain-containing ribonucleoprotein Mus musculus
O35841	Api5	∞	-	19	19	56.8	Apoptosis inhibitor 5 Mus musculus
Q9D7Z3	Nol7	3.07	0.0056	19	20	29	Nucleolar protein 7 Mus musculus
Q8CCI5	Rybp	2.29	0.0001	19	20	24.8	RING1 and YY1-binding protein Mus musculus
Q8R574	Prpsap2	2.29	0.0015	19	19	40.9	Phosphoribosyl pyrophosphate synthase-associated protein 2 Mus musculus
P19426	Nelfe	2.06	6.7e-07	19	20	42.6	Negative elongation factor E Mus musculus
O35632	Hyal2	∞	-	18	18	53.6	Hyaluronidase-2 Mus musculus
Q9QXE7	Tbl1x	78.61	3.3e-06	18	18	56.8	F-box-like/WD repeat-containing protein TBL1X Mus musculus
Q9D6S7	Mrrf	2.85	4.9e-05	18	18	29.1	Ribosome-recycling factor, mitochondrial Mus musculus
Q8BMJ3	Eif1ax	2.49	2.7e-05	18	20	16.5	Eukaryotic translation initiation factor 1A, X-chromosomal Mus musculus
Q921X9	Pdia5	2.43	7.3e-06	18	19	59.3	Protein disulfide-isomerase A5 Mus musculus
Q689Z5	Sbno1	2.02	0.0085	18	18	153.7	Protein strawberry notch homolog 1 Mus musculus
Q920Q8	Ivns1abp	3.13	0.0007	17	17	71.6	Influenza virus NS1A-binding protein homolog Mus musculus
Q80X73	Pelo	2.86	4.6e-06	17	19	43.3	Protein pelota homolog Mus musculus
Q6P3B9	Rbfa	2.18	0.00012	17	17	39.3	Putative ribosome-binding factor A, mitochondrial Mus musculus
P59325	Eif5	2.09	0.0005	17	19	49	Eukaryotic translation initiation factor 5 Mus musculus
Q9CY21	Wbscr22	2.8	0.0013	16	18	31.6	Probable 18S rRNA (guanine-N(7))-methyltransferase Mus musculus
P84104	Srsf3	2.52	0.03	16	17	19.3	Serine/arginine-rich splicing factor 3 Mus musculus
Q9Z104	Hmg20b	2.09	0.02	16	19	35.9	SWI/SNF-related matrix-associated actin-dependent regulator of chromatin subfamily E member 1-related Mus musculus
E9Q4F7	Ankrd11	3.07	0.002	15	18	296.2	Ankyrin repeat domain-containing protein 11 Mus musculus
Q8CFC7	Clasrp	2.55	0.0032	15	15	76.8	CLK4-associating serine/arginine rich protein Mus musculus
P05784	Krt18	2.2	0.007	15	15	47.5	Keratin, type I cytoskeletal 18 Mus musculus
Q9JIX0	Eny2	2.17	9.4e-05	15	17	11.5	Transcription and mRNA export factor ENY2 Mus musculus
P59708	Sf3b6	∞	-	14	14	14.6	Splicing factor 3B subunit 6 Mus musculus
Q99JX4	Eif3m	∞	-	14	14	42.5	Eukaryotic translation initiation factor 3 subunit M Mus musculus
Q05AH6	-	3.03	0.00016	14	18	41.2	SPIN1-docking protein Mus musculus
P60762	Morf4l1	∞	-	13	13	41.5	Mortality factor 4-like protein 1 Mus musculus
Q8C551	Rad51ap1	∞	-	13	13	36.2	RAD51-associated protein 1 Mus musculus
Q8C1D8	Iws1	2.07	0.0031	13	13	85.2	Protein IWS1 homolog Mus musculus
Q61189	Clns1a	∞	-	12	12	26	Methylosome subunit pICln Mus musculus
P12246	Apcs	∞	-	10	10	26.2	Serum amyloid P-component Mus musculus
Q8BGT7	Smndc1	∞	-	10	10	26.8	Survival of motor neuron-related-splicing factor 30 Mus musculus
Q8BH95	Echs1	∞	-	10	10	31.5	Enoyl-CoA hydratase, mitochondrial Mus musculus
Q60872	Eif1a	4.21	0.0018	10	10	16.5	Eukaryotic translation initiation factor 1A Mus musculus
A2AWT3	Atxn7l3	3.88	0.00031	10	10	38.6	Ataxin-7-like protein 3 Mus musculus
Q9CPW7	Zmat2	3.5	0.01	10	10	23.6	Zinc finger matrin-type protein 2 Mus musculus
D3YYU8	Obsl1	2.96	0.0021	10	10	197.9	Obscurin-like protein 1 Mus musculus
P17095	Hmga1	2.91	0.00095	10	10	11.6	High mobility group protein HMG-I/HMG-Y Mus musculus
Q9D735	-	2.82	0.00071	10	10	18.4	Telomerase RNA component interacting RNase Mus musculus
P01631	-	2.7	0.00071	10	10	12.3	Ig kappa chain V-II region 26-10 Mus musculus
P97762	rp9	2.64	0.001	10	10	25.3	Retinitis pigmentosa 9 protein homolog Mus musculus
Q3UL36	Arglu1	2.62	0.00059	10	10	32.9	Arginine and glutamate-rich protein 1 Mus musculus
P01592	Igj	2.51	0.0013	10	10	18	Immunoglobulin J chain Mus musculus
Q02105	C1qc	2.35	0.00083	10	10	26	Complement C1q subcomponent subunit C Mus musculus
P70122	Sbds	2.27	0.0039	10	10	28.8	Ribosome maturation protein SBDS Mus musculus
P52963	Epb41l4a	2.22	0.03	10	10	78.5	Band 4.1-like protein 4A Mus musculus
P21614	Gc	2.18	0.02	10	10	53.6	Vitamin D-binding protein Mus musculus
Q61686	Cbx5	2.16	0.00097	10	10	22.2	Chromobox protein homolog 5 Mus musculus
Q9CWT2	Bex4	2.05	0.0096	10	10	13.8	Protein BEX4 Mus musculus
Q9DCG9	Trmt112	2.01	0.0045	10	10	14.1	Multifunctional methyltransferase subunit TRM112-like protein Mus musculus
Q9DBZ5	Eif3k	2	0.0024	10	10	25.1	Eukaryotic translation initiation factor 3 subunit K Mus musculus
Q9CQF8	Mrpl57	1.99	0.0076	10	10	12	Ribosomal protein 63, mitochondrial Mus musculus
P29699	Ahsg	1.99	0.0095	10	10	37.3	Alpha-2-HS-glycoprotein Mus musculus
Q3THJ3	Eif1ad	∞	-	9	9	19.5	Probable RNA-binding protein EIF1AD Mus musculus
Q8BTU1	Cfap20	∞	-	9	9	22.7	Cilia- and flagella-associated protein 20 Mus musculus
Q99LX5	Mmtag2	∞	-	9	9	29.3	Multiple myeloma tumor-associated protein 2 homolog Mus musculus
Q921N8	Gps2	41.58	0.0016	9	10	36.7	G protein pathway suppressor 2 Mus musculus
Q64213	Sf1	8.65	0.0047	9	9	70.4	Splicing factor 1 Mus musculus
O35143	Atpif1	4.61	0.01	9	9	12.2	ATPase inhibitor, mitochondrial Mus musculus
Q91VL9	Zbtb1	3.58	0.01	9	10	82	Zinc finger and BTB domain-containing protein 1 Mus musculus
Q8C761	Wdr60	3.49	0.0056	9	9	115.4	WD repeat-containing protein 60 Mus musculus
P04104	Krt1	3.29	0.03	9	10	65.6	Keratin, type II cytoskeletal 1 Mus musculus
Q8K368	Fanci	2.93	0.0015	9	10	149.3	Fanconi anemia group I protein homolog Mus musculus
P14106	C1qb	2.46	0.02	9	9	26.7	Complement C1q subcomponent subunit B Mus musculus
Q91YJ3	Thyn1	2.29	0.0029	9	10	26.2	Thymocyte nuclear protein 1 Mus musculus
Q9ERH4	Nusap1	2.03	0.02	9	10	48.6	Nucleolar and spindle-associated protein 1 Mus musculus
Q9CQY2	Fam103a1	2.03	0.0072	9	10	14.6	RNMT-activating mini protein Mus musculus
Q9DCT2	Ndufs3	2.16	0.02	8	10	30.1	NADH dehydrogenase [ubiquinone] iron-sulfur protein 3, mitochondrial Mus musculus
Q8CIL4	-	2.16	0.02	8	10	31.3	Uncharacterized protein C1orf131 homolog Mus musculus
Q80XU3	Nucks1	3.15	0.0045	7	7	26.3	Nuclear ubiquitous casein and cyclin-dependent kinase substrate 1 Mus musculus
P97493	Txn2	3.12	0.0047	7	8	18.3	Thioredoxin, mitochondrial Mus musculus
Q8VDH1	Fbxo21	2.12	0.02	7	10	72.2	F-box only protein 21 Mus musculus
Q8K3X4	Irf2bpl	2.3	0.006	6	6	80.6	Interferon regulatory factor 2-binding protein-like Mus musculus
P02089	Hbb-b2	∞	-	5	5	15.9	Hemoglobin subunit beta-2 Mus musculus
P06330	-	∞	-	5	5	12.9	Ig heavy chain V region AC38 205.12 Mus musculus
P12025	Mdk	∞	-	5	5	15.4	Midkine Mus musculus
P56812	Pdcd5	∞	-	5	5	14.3	Programmed cell death protein 5 Mus musculus
P61166	Tmem258	∞	-	5	5	9.1	Transmembrane protein 258 Mus musculus
P61327	Magoh	∞	-	5	5	17.2	Protein mago nashi homolog Mus musculus
P63168	Dynll1	∞	-	5	5	10.4	Dynein light chain 1, cytoplasmic Mus musculus
P83940	Tceb1	∞	-	5	5	12.5	Elongin-C Mus musculus
Q06185	Atp5i	∞	-	5	5	8.2	ATP synthase subunit e, mitochondrial Mus musculus
Q3UQA7	Selh	∞	-	5	5	12.8	Selenoprotein H Mus musculus
Q99N91	Mrpl34	∞	-	5	5	10.5	39S ribosomal protein L34, mitochondrial Mus musculus
Q9CPV2	Anapc16	∞	-	5	5	11.7	Anaphase-promoting complex subunit 16 Mus musculus
Q9CQ71	Rpa3	∞	-	5	5	13.6	Replication protein A 14 kDa subunit Mus musculus
Q9CQN7	Mrpl41	∞	-	5	5	15.3	39S ribosomal protein L41, mitochondrial Mus musculus
Q9CQY6	Uqcc2	∞	-	5	5	16.3	Ubiquinol-cytochrome-c reductase complex assembly factor 2 Mus musculus
Q9Z1P6	Ndufa7	∞	-	5	5	12.6	NADH dehydrogenase [ubiquinone] 1 alpha subcomplex subunit 7 Mus musculus
P18608	Hmgn1	∞	-	4	4	10.2	Non-histone chromosomal protein HMG-14 Mus musculus
Q8BTE5	Cebpzos	∞	-	4	4	9.3	Protein CEBPZOS Mus musculus
