# Supplementary material for: The Implication of Early Chromatin Changes in X Chromosome Inactivation
Source: Cell. 2019 Jan 10;176(1-2):182–197.e23. doi: 10.1016/j.cell.2018.11.041 (PMC6333919; doi:10.1016/j.cell.2018.11.041)
Supplement: Table S3. List of DNA Oligonucleotides, Related to STAR Methods [file mmc3.xlsx]

## Sheet: Sheet1
Oligos
REAGENTS or RESOURCES	SOURCE	IDENTIFIED
gRNA-Hdac3-Up1	CACCGTAATTGATACAGTTGACATG	Custom made
gRNA-Hdac3-Down1	AAACCATGTCAACTGTATCAATTAC	Custom made
gRNA-Hdac3-Up2	CACCGCTTGGTGGTAGAAGGCACAG	Custom made
gRNA-Hdac3-Down2	AAACCTGTGCCTTCTACCACCAAGC	Custom made
ChIP_chr18_For	AACCTCACACACAACAAGCTG	Custom made
ChIP_chr18_Rev	TGTGATAGGGAGAATGCTTGC	Custom made
ChIP_Pcsk5_For	CAATGAAGTGATGCCCTCCT	Custom made
ChIP_Pcsk5_Rev	TGTGGTATTGCTGCTTCTGG	Custom made
ChIP_HoxC10_For	AGCTTGTGTGTGGTGCTTTG	Custom made
ChIP_HoxC10_Rev	AGGTTGCCATTAGGCATGAG	Custom made
ChIP_Pax2_For	GGTTCTAAATGCCCGGTAGG	Custom made
ChIP_Pax2_Rev	AAGCCTCGGCAGTAGATGG	Custom made
ChIP_Gapdh_For	GCGTGGGGTTGTTCCTAATA	Custom made
ChIP_Gapdh_Rev	TGCTGCACCTCTGGTAACTC	Custom made
ChIP_Hprt_For	GACTTTGCCCCTAATTCTGC	Custom made
ChIP_Hprt_Rev	TGATTCAACGGAGTGATTGC	Custom made
ChIP_Gpr20_For	GCCAGACCTAAGACTGGAACCAGGG	Custom made
ChIP_Gpr20_Rev	AGCCAGGGCAGGGAGTGTGC	Custom made
Pyro_Atrx_Rev	[Bio]CCTCACAAGGTACCCAAAGCTAA	Custom made
Pyro_Atrx_For	CTGAATTCTGATCCCCAATCAC	Custom made
Pyro_Atrx_Seq	TGATCCCCAATCACTG	Custom made
Pyro_Rnf12_Rev	[Bio]GGAGAATACCGGCAGAGAGATA	Custom made
Pyro_Rnf12_For	TGTTGTTCGGAGCCTGAGAT	Custom made
Pyro_Rnf12_Seq	CCTGAGATCTTGATCGAGT	Custom made
Pyro_G6pdx_Rev	[Bio]CCACCCATCTTTCCACAAGACC	Custom made
Pyro_G6pdx_For	GGAGTCCAGGGGCAGACTGATA	Custom made
Pyro_G6pdx_Seq	TGATAGGCATTCTTTCTG	Custom made
Pyro_Kif4_Rev	[Bio]TCATTAGTGCTCTTCCCCTCTGT	Custom made
Pyro_Kif4_For	TTTAGGGCCATTGTCTCTTCTGT	Custom made
Pyro_Kif4_Seq	TGTCTCTTCTGTCTGCC	Custom made
Pyro_Pgk1_For	TTGGACGAGAAAGCTGCATTTTA	Custom made
Pyro_Pgk1_Rev	[Bio]AGTCCATTGAAGGGTCATGGTTCT	Custom made
Pyro_Pgk1_Seq	TTTTACTTAGCATAGCTGTT	Custom made
Pyro_Ints6l_For	[Bio]CACTTCCAAGGCGAGCACTA	Custom made
Pyro_Ints6l_Rev	GACTCTCTCTGCTTTCGTGTTCTT	Custom made
Pyro_Ints6l_Seq	TGCTTTCGTGTTCTTTAG	Custom made
Pyro_Med14_For	GGGTGAAAAGCAGGAGATGA	Custom made
Pyro_Med14_Rev	[Bio]CAACTTGGCTTGAGTCTCCC	Custom made
Pyro_Med14_Seq	AGATGAAAGCAGAAAAGAG	Custom made
Pyro_Elf4_For	[Bio]CAGGGATGCTCATCTGCGTTAT	Custom made
Pyro_Elf4_Rev	ACCACCGTGTCACCCACAAC	Custom made
Pyro_Elf4_Seq	CACAACACTGGGCATA	Custom made
gRNA-Hdac3-FLAG	TGGCGACCATGACAACGACA	Custom made
