# Supplementary material for: The Implication of Early Chromatin Changes in X Chromosome Inactivation
Source: Cell. 2019 Jan 10;176(1-2):182–197.e23. doi: 10.1016/j.cell.2018.11.041 (PMC6333919; doi:10.1016/j.cell.2018.11.041)
Supplement: Table S4. Sequence of TT-Seq Spike-Ins, Related to STAR Methods [file mmc4.xlsx]

## Sheet: Sheet1
Spike-in RNA sequences
Spike-in #2 (4sU-labeled):
GGGUGCUUUAACAAGAGGAAAUUGUGUUUUUGCCAAUUUAAGACCUAAUUUAAUAGUUAAACCAUUAACCUUAGUUGUUCCAAGGCAUAAUAUAGAGAGUGAGAUACAGGAUGAGCUAUUUCAGGGAGUUAUUCAGUAUGCAGUUGCCAAGGCAGUUGCUGAUUUAGAUUUAGAUGAAGAUUUAAAGGUUGUUGUCUCUGUUAAUGUCCCAGAGGUUCCAAUAACCAAUUUAAAUAAAAGAAAACUCUUCCAAUACUUCUAUGCCUCAGCAAAGUUAGCUAUAAACAGAGCUUUAAAUGAAUAUCCUUCAAAAGAGAAGGUAAAGAAAGAGAAAUAUAGAGCUUUGCAUCCAUUAGUUGGAUUUAGGGAUGUUAGAUUGGAGUAUCCUCCAUAUCUACA…
Spike-in #4 (4sU-labeled):
GGGUUUCGACGUUUUGAAGGAGGGUUUUAAGUAAUGAUCGAGAUUGAAAAACCAAAAAUCGAAACGGUUGAAAUCAGCGACGAUGCCGAAUUUGGUAAGUUUGUCGUAGAGCCACUUGAGCGUGGAUAUGGUACAACUCUGGGUAACUCCUUACGUCGUAUCCUCUUAUCCUCACUCCCUGGUGCCGCUGUAACAUCAAUCCAGAUAGAUGGUGUACUGCACGAAUUCUCGACAAUUGAAGGCGUUGUGGAAGAUGUUACAACGAUUAUCUUACACAUUAAAAAGCUUGCAUUGAAAAUCUACUCUGAUGAAGAGAAGACGCUAGAAAUUGAUGUACAGGGUGAAGGAACUGUAACGGCAGCUGAUAUUACACACGAUAGUGAUGUAGAGAUCUUAAAU…
Spike-in #5:
GGGACUGUCCUUUCAUCCAUAAGCGGAGAAAGAGGGAAUGACAUUGUUCUUACACGGCACAAGCAGACAAAAUCAACAUGGUCAUUUAGAAAUCGGAGGUGUGGAUGCUCUCUAUUUAGCGGAGAAAUAUGGUACACCUCUUUACGUAUAUGAUGUGGCUUUAAUACGUGAGCGUGCUAAAAGCUUUAAGCAGGCGUUUAUUUCUGCAGGGCUGAAAGCACAGGUGGCAUAUGCGAGCAAAGCAUUCUCAUCAGUCGCAAUGAUUCAGCUCGCUGAGGAAGAGGGACUUUCUUUAGAUGUCGUAUCCGGAGGAGAGCUAUAUACGGCUGUUGCAGCAGGCUUUCCGGCAGAACGCAUCCACUUUCAUGGAAACAAUAAGAGCAGGGAAGAACUGCGGAU…
Spike-in #8 (4sU-labeled):
GGGGAUGUCCUUGGACGGGGUGGCGCAGUAUUACUGCAAGAGAGCGGACAGAUUAGUGUGUUGGAGCCGACACAUCAAAGGUUCGUCCGGGGACCGAUCUGCAGCCUACGGGACAUUUAUCCGUAAAAGCAUGGCGCUGUUUCGUACUUAUCGGAGGCCAGGUAUCGUCGCGGCGAGUCUCCCCGACGACGGAGAUGGGCGUUACUAUCUGGGCCGUCUCGUACUCUGUUACUUGGCACAGAUGCGAGCCCUCGUAAUGUGCAUCAGCUAAGGGCGAUAUUAUAAUGCGACGUUUGUACGGAUUCGUUACUAACGUGUUGGACGCUAGUGGAAUAUGUGUCGUUGGUUAGCCUACCCAUGGCUUUCGCGGCGACACAUGCUUAGACUCUUUCAAAACUU…
Spike-in #9:
GGGCCAGAUUACUUCCAUUUCCGCCCAAGCUGCUCACAGUAUACGGGCGUCGGCAUCCAGACCGUCGGCUGAUCGUGGUUUUACUAGGCUAGACUAGCGUACGAGCACUAUGGUCAGUAAUUCCUGGAGGAAUAGGUACCAAGAAAAAAACGAACCUUUGGGUUCCAGAGCUGUACGGUCGCACUGAACUCGGAUAGGUCUCAGAAAAACGAAAUAUAGGCUUACGGUAGGUCCGAAUGGCACAAAGCUUGUUCCGUUAGCUGGCAUAAGAUUCCAUGCCUAGAUGUGAUACACGUUUCUGGAAACUGCCUCGUCAUGCGACUGUUCCCCGGGGUCAGGGCCGCUGGUAUUUGCUGUAAAGAGGGGCGUUGAGUCCGUCCGACUUCACUGCCCCCUUUC…
Spike-in #12:
GGGGGCACAAGUUGCUGAAGUUGCGAGAGGGGCGAUAAGUGAGGCAGACAGGCAUAAUAUAAGAGGGGAGAGAAUUAGCGUAGAUACUCUUCCAAUAGUUGGUGAAGAAAAUUUAUAUGAGGCUGUUAAAGCUGUAGCAACUCUUCCACGAGUAGGAAUUUUAGUUUUAGCUGGCUCUUUAAUGGGAGGGAAGAUAACUGAAGCAGUUAAAGAAUUAAAGGAAAAGACUGGCAUUCCCGUGAUAAGCUUAAAGAUGUUUGGCUCUGUUCCUAAGGUUGCUGAUUUGGUUGUUGGAGACCCAUUGCAGGCAGGGGUUUUAGCUGUUAUGGCUAUUGCUGAAACAGCAAAAUUUGAUAUAAAUAAGGUUAAAGGUAGGGUGCUAUAAAGAUAAUUUAAUAA…
